# Supplementary material for: 4-(sec-Butyl­amino)-3-nitro­benzoic acid
Source: Acta Crystallogr Sect E Struct Rep Online. 2009 Jun 13;65(Pt 7):o1557–8. doi: 10.1107/S1600536809021655 (PMC2969477; doi:10.1107/S1600536809021655)
Supplement: Supplementary file 1 [file e-65-o1557-sup1.cif]

##############################################################################
###                                                                        ###
###        Electronic paper (Acta Crystallographica Section E)             ###
###                                                                        ###
##############################################################################
#                                                                            #
# This CIF contains the data in a paper accepted for publication in Acta     #
# Crystallographica Section E. It conforms to the requirements of Notes      #
# for Authors for Section E, and has been peer reviewed under the auspices   #
# of the IUCr Commission on Journals.                                        #
#                                                                            #
# Full details of the Crystallographic Information File format               #
# are given in the paper "The Crystallographic Information File (CIF):       #
# a New Standard Archive File for Crystallography" by S. R. Hall, F. H.      #
# Allen and I. D. Brown [Acta Cryst. (1991), A47, 655-685].                  #
#                                                                            #
# The current version of the core CIF dictionary is obtainable from          #
# ftp://ftp.iucr.org/pub/cif_core.dic. The current version number is 2.4.    #
#                                                                            #
# Software is freely available for graphical display of the structure(s) in  #
# this CIF.  For information consult the CIF home page http://www.iucr.org/  #
# cif/home.html                                                              #
#                                                                            #
# This file may be used for bona fide research purposes within the           #
# scientific community so long as proper attribution is given to the journal # 
# article from which it was obtained.                                        #
#                                                                            #
##############################################################################
                                             
data_global
_audit_creation_method     'form.cif (version 2.0)'
_journal_data_validation_number     ?
_journal_date_recd_electronic     2009-06-02
_journal_date_accepted     2009-06-08
_journal_name_full     'Acta Crystallographica, Section E'
_journal_year     2009
_journal_volume     65
_journal_issue      7
_journal_page_first     o1557
_journal_page_last     o1558
_journal_paper_category     QO
_journal_coeditor_code     LH2837
_publ_contact_author_name     'Prof. Fun, Hoong-Kun'
_publ_contact_author_address
;
      X-ray Crystallography Unit
      School of Physics
      Universiti Sains Malaysia
      11800 USM, Penang
      MALAYSIA
;
_publ_contact_author_email     hkfun@usm.my
_publ_contact_author_fax     '6 04 6579150'
_publ_contact_author_phone     '6 04 6533652'
_publ_section_title
;
4-(<i>sec</i>-Butylamino)-3-nitrobenzoic acid
;
loop_
    _publ_author_name
    _publ_author_footnote
    _publ_author_address
    'Narendra Babu, Shivanagere Nagojappa' ?
;
School of Pharmaceutical Sciences
Universiti Sains Malaysia
11800 USM, Penang
Malaysia
;
    'Abdul Rahim, Aisyah Saad'
;
Additional correspondence author, e-mail: aisyah@usm.my.
;
;
School of Pharmaceutical Sciences
Universiti Sains Malaysia
11800 USM, Penang
Malaysia
;
    'Shafida Abd Hamid' ?
;
Kulliyyah of Science
International Islamic University Malaysia (IIUM)
Jalan Istana, Bandar Indera Mahkota
25200, Kuantan, Pahang
Malaysia
;
    'Chin Sing Yeap'
;
Thomson Reuters ResearcherID: A-5523-2009.
;
;
X-ray Crystallography Unit
School of Physics
Universiti Sains Malaysia
11800 USM, Penang
Malaysia
;
    'Hoong-Kun Fun'
;
Thomson Reuters ResearcherID: A-3561-2009.
;
;
X-ray Crystallography Unit
School of Physics
Universiti Sains Malaysia
11800 USM, Penang
Malaysia
;
data_I
_audit_creation_method     SHELXL-97
_chemical_name_systematic
;
4-(<i>sec</i>-Butylamino)-3-nitrobenzoic acid
;
_chemical_name_common     ?
_chemical_formula_moiety     'C11 H14 N2 O4'
_chemical_formula_sum     'C11 H14 N2 O4'
_chemical_formula_iupac     'C11 H14 N2 O4'
_chemical_formula_weight     238.24
_chemical_melting_point     ?
_symmetry_cell_setting     monoclinic
_symmetry_space_group_name_H-M     'P 21/c'
_symmetry_space_group_name_Hall     '-P 2ybc'
loop_
    _symmetry_equiv_pos_as_xyz
    'x, y, z'
    '-x, y+1/2, -z+1/2'
    '-x, -y, -z'
    'x, -y-1/2, z-1/2'
_cell_length_a     6.9722(4)
_cell_length_b     15.7250(8)
_cell_length_c     21.8111(11)
_cell_angle_alpha     90.00
_cell_angle_beta     101.896(3)
_cell_angle_gamma     90.00
_cell_volume     2340.0(2)
_cell_formula_units_Z     8
_cell_measurement_reflns_used     5403
_cell_measurement_theta_min     2.31
_cell_measurement_theta_max     26.16
_cell_measurement_temperature     110
_exptl_crystal_description     'needle'
_exptl_crystal_colour     'yellow'
_exptl_crystal_size_max     0.57
_exptl_crystal_size_mid     0.08
_exptl_crystal_size_min     0.04
_exptl_crystal_density_diffrn     1.353
_exptl_crystal_density_meas     ?
_exptl_crystal_density_method     'not measured'
_exptl_crystal_F_000     1008
_exptl_absorpt_coefficient_mu     0.104
_exptl_absorpt_correction_type     multi-scan
_exptl_absorpt_process_details     '(<i>SADABS</i>; Bruker, 2005)'
_exptl_absorpt_correction_T_min     0.9223
_exptl_absorpt_correction_T_max     0.9954
_exptl_special_details
;
The crystal was placed in the cold stream of an Oxford Cyrosystems
Cobra open-flow nitrogen cryostat (Cosier & Glazer, 1986) operating
at 110.0(1)K.
;
_diffrn_ambient_temperature     110
_diffrn_radiation_type     MoK\a
_diffrn_radiation_wavelength     0.71073
_diffrn_radiation_source     'fine-focus sealed tube'
_diffrn_radiation_monochromator     graphite
_diffrn_measurement_device_type
;
Bruker SMART APEXII CCD area-detector
;
_diffrn_measurement_method     '\f and \w'
_diffrn_detector_area_resol_mean     ?
_diffrn_reflns_number     23247
_diffrn_reflns_av_R_equivalents     0.0493
_diffrn_reflns_av_sigmaI/netI     0.0423
_diffrn_reflns_theta_min     1.91
_diffrn_reflns_theta_max     26.00
_diffrn_reflns_theta_full     26.00
_diffrn_measured_fraction_theta_max     1.000
_diffrn_measured_fraction_theta_full     1.000
_diffrn_reflns_limit_h_min     -8
_diffrn_reflns_limit_h_max     8
_diffrn_reflns_limit_k_min     -16
_diffrn_reflns_limit_k_max     19
_diffrn_reflns_limit_l_min     -26
_diffrn_reflns_limit_l_max     26
_diffrn_standards_number     0
_diffrn_standards_interval_count     .
_diffrn_standards_interval_time     .
_diffrn_standards_decay_%     ?
_refine_special_details
;
 Refinement of F^2^ against ALL reflections.  The weighted R-factor wR and
 goodness of fit S are based on F^2^, conventional R-factors R are based
 on F, with F set to zero for negative F^2^. The threshold expression of
 F^2^ > 2sigma(F^2^) is used only for calculating R-factors(gt) etc. and is
 not relevant to the choice of reflections for refinement.  R-factors based
 on F^2^ are statistically about twice as large as those based on F, and R-
 factors based on ALL data will be even larger.
;
_reflns_number_total     4600
_reflns_number_gt     3357
_reflns_threshold_expression     I>2\s(I)
_refine_ls_structure_factor_coef     Fsqd
_refine_ls_matrix_type     full
_refine_ls_R_factor_all     0.0989
_refine_ls_R_factor_gt     0.0701
_refine_ls_wR_factor_gt     0.1499
_refine_ls_wR_factor_ref     0.1649
_refine_ls_goodness_of_fit_ref     1.075
_refine_ls_restrained_S_all     1.075
_refine_ls_number_reflns     4600
_refine_ls_number_parameters     335
_refine_ls_number_restraints     2
_refine_ls_hydrogen_treatment     mixed
_refine_ls_weighting_scheme     calc
_refine_ls_weighting_details
         'calc w=1/[\s^2^(Fo^2^)+(0.0456P)^2^+3.6565P] where P=(Fo^2^+2Fc^2^)/3'
_atom_sites_solution_hydrogens     geom
_atom_sites_solution_primary     direct
_atom_sites_solution_secondary     difmap
_refine_ls_shift/su_max     ?
_refine_ls_shift/su_max_lt     0.001
_refine_ls_shift/su_mean     0.000
_refine_diff_density_max     0.562
_refine_diff_density_min     -0.595
_refine_ls_extinction_method     none
_refine_ls_extinction_coef     ?
loop_
    _atom_type_symbol
    _atom_type_description
    _atom_type_scat_dispersion_real
    _atom_type_scat_dispersion_imag
    _atom_type_scat_source
    'C' 'C' 0.0033 0.0016
                         'International Tables Vol C Tables 4.2.6.8 and 6.1.1.4'
    'H' 'H' 0.0000 0.0000
                         'International Tables Vol C Tables 4.2.6.8 and 6.1.1.4'
    'N' 'N' 0.0061 0.0033
                         'International Tables Vol C Tables 4.2.6.8 and 6.1.1.4'
    'O' 'O' 0.0106 0.0060
                         'International Tables Vol C Tables 4.2.6.8 and 6.1.1.4'
_computing_data_collection     'APEX2 (Bruker, 2005)'
_computing_cell_refinement     'SAINT (Bruker, 2005)'
_computing_data_reduction     'SAINT (Bruker, 2005)'
_computing_structure_solution     'SHELXTL (Sheldrick, 2008)'
_computing_structure_refinement     'SHELXTL (Sheldrick, 2008)'
_computing_molecular_graphics     'SHELXTL (Sheldrick, 2008)'
_computing_publication_material
;
SHELXTL (Sheldrick, 2008) and PLATON (Spek, 2009)
;
loop_
    _atom_site_type_symbol
    _atom_site_label
    _atom_site_fract_x
    _atom_site_fract_y
    _atom_site_fract_z
    _atom_site_U_iso_or_equiv
    _atom_site_adp_type
    _atom_site_calc_flag
    _atom_site_refinement_flags
    _atom_site_occupancy
    _atom_site_disorder_assembly
    _atom_site_disorder_group
    O O1A 0.4975(3) 0.90262(13) 0.95499(9) 0.0352(5) Uani d . 1 . .
    H H1OA 0.4983 0.9220 0.9899 0.053 Uiso calc R 1 . .
    O O2A 0.5198(3) 1.04071(13) 0.93205(9) 0.0347(5) Uani d . 1 . .
    O O3A 0.5205(3) 1.11848(13) 0.71999(10) 0.0404(6) Uani d . 1 . .
    O O4A 0.5426(4) 1.02816(15) 0.64713(10) 0.0477(6) Uani d . 1 . .
    N N1A 0.5280(4) 1.04472(16) 0.70177(12) 0.0325(6) Uani d . 1 . .
    N N2A 0.5194(4) 0.86394(17) 0.66720(12) 0.0310(6) Uani d . 1 . .
    C C1A 0.5195(4) 0.97566(18) 0.74513(13) 0.0272(6) Uani d . 1 . .
    C C2A 0.5183(4) 0.99913(19) 0.80664(13) 0.0276(6) Uani d . 1 . .
    H H2AA 0.5215 1.0564 0.8174 0.033 Uiso calc R 1 . .
    C C3A 0.5126(4) 0.93828(18) 0.85192(13) 0.0260(6) Uani d . 1 . .
    C C4A 0.5080(4) 0.85228(19) 0.83378(14) 0.0304(7) Uani d . 1 . .
    H H4AA 0.5045 0.8104 0.8636 0.036 Uiso calc R 1 . .
    C C5A 0.5086(4) 0.82863(19) 0.77366(13) 0.0310(7) Uani d . 1 . .
    H H5AA 0.5044 0.7711 0.7636 0.037 Uiso calc R 1 . .
    C C6A 0.5155(4) 0.88925(18) 0.72596(13) 0.0271(6) Uani d . 1 . .
    C C7A 0.5153(4) 0.77568(19) 0.64471(14) 0.0324(7) Uani d . 1 A .
    H H7AA 0.5997 0.7415 0.6770 0.039 Uiso calc R 1 . .
    C C8A 0.6020(5) 0.7739(2) 0.58601(14) 0.0415(8) Uani d . 1 . .
    H H8AA 0.6047 0.7163 0.5716 0.050 Uiso d PR 0.722(6) A 1
    H H8AB 0.7345 0.7944 0.5961 0.050 Uiso d PR 0.722(6) A 1
    H H8AC 0.6047 0.7163 0.5716 0.062 Uiso d PR 0.278(6) A 2
    H H8AD 0.7345 0.7944 0.5961 0.062 Uiso d PR 0.278(6) A 2
    H H8AE 0.5210 0.8065 0.5534 0.062 Uiso d PR 0.278(6) A 2
    C C9A 0.4827(11) 0.8285(4) 0.5329(3) 0.0793(11) Uani d P 0.722(6) A 1
    H H9AA 0.5300 0.8193 0.4951 0.119 Uiso calc PR 0.722(6) A 1
    H H9AB 0.4967 0.8875 0.5443 0.119 Uiso calc PR 0.722(6) A 1
    H H9AC 0.3469 0.8127 0.5262 0.119 Uiso calc PR 0.722(6) A 1
    C C9C 0.186(3) 0.7705(12) 0.5685(6) 0.0793(11) Uani d P 0.278(6) A 2
    H H9CA 0.0556 0.7473 0.5620 0.119 Uiso calc PR 0.278(6) A 2
    H H9CB 0.2478 0.7522 0.5354 0.119 Uiso calc PR 0.278(6) A 2
    H H9CC 0.1786 0.8315 0.5686 0.119 Uiso calc PR 0.278(6) A 2
    C C10A 0.3092(5) 0.7385(2) 0.63375(15) 0.0407(8) Uani d . 1 . .
    H H10A 0.2611 0.7413 0.6719 0.061 Uiso d PR 0.722(6) A 1
    H H10B 0.2244 0.7706 0.6018 0.061 Uiso d PR 0.722(6) A 1
    H H10C 0.3120 0.6803 0.6207 0.061 Uiso d PR 0.722(6) A 1
    H H10D 0.2465 0.7554 0.6671 0.049 Uiso d PR 0.278(6) A 2
    H H10E 0.3156 0.6775 0.6334 0.049 Uiso d PR 0.278(6) A 2
    C C11A 0.5106(4) 0.96526(19) 0.91601(13) 0.0279(6) Uani d . 1 . .
    O O1B 0.9570(3) 0.58178(15) 0.55036(10) 0.0404(6) Uani d . 1 . .
    H H1OB 0.9671 0.5690 0.5147 0.061 Uiso calc R 1 . .
    O O2B 1.0142(3) 0.44245(15) 0.56615(10) 0.0401(6) Uani d . 1 . .
    O O3B 1.0282(3) 0.32730(14) 0.77010(10) 0.0411(6) Uani d . 1 . .
    O O4B 0.9980(3) 0.40380(15) 0.84984(10) 0.0446(6) Uani d . 1 . .
    N N1B 1.0041(3) 0.39668(17) 0.79356(12) 0.0330(6) Uani d . 1 . .
    N N2B 0.9466(4) 0.5691(2) 0.83945(12) 0.0393(7) Uani d . 1 . .
    C C1B 0.9824(4) 0.47178(18) 0.75471(13) 0.0268(6) Uani d . 1 . .
    C C2B 0.9906(4) 0.46020(19) 0.69198(13) 0.0268(6) Uani d . 1 . .
    H H2BA 1.0104 0.4060 0.6773 0.032 Uiso calc R 1 . .
    C C3B 0.9699(4) 0.5281(2) 0.65165(13) 0.0289(7) Uani d . 1 . .
    C C4B 0.9402(4) 0.60957(19) 0.67420(13) 0.0308(7) Uani d . 1 . .
    H H4BA 0.9256 0.6558 0.6471 0.037 Uiso calc R 1 . .
    C C5B 0.9326(4) 0.6215(2) 0.73584(14) 0.0333(7) Uani d . 1 . .
    H H5BA 0.9118 0.6761 0.7495 0.040 Uiso calc R 1 . .
    C C6B 0.9549(4) 0.5542(2) 0.77919(13) 0.0298(7) Uani d . 1 . .
    C C7B 0.9414(5) 0.6537(2) 0.86791(16) 0.0504(10) Uani d . 1 C .
    H H7BA 0.8414 0.6878 0.8405 0.061 Uiso calc R 1 . .
    C C8B 0.8803(8) 0.6422(3) 0.92986(19) 0.0793(11) Uani d . 1 . .
    H H8BA 0.9565 0.5983 0.9541 0.095 Uiso d PR 0.42 B 1
    H H8BB 0.7449 0.6257 0.9225 0.095 Uiso d PR 0.42 B 1
    H H8BC 0.7414 0.6519 0.9212 0.095 Uiso d PR 0.35 B 2
    H H8BD 0.9383 0.6887 0.9556 0.095 Uiso d PR 0.35 B 2
    H H8BE 0.7565 0.6132 0.9231 0.119 Uiso d PR 0.23 B 3
    H H8BF 0.9767 0.6095 0.9580 0.119 Uiso d PR 0.23 B 3
    H H8BG 0.8675 0.6972 0.9477 0.119 Uiso d PR 0.23 B 3
    C C9B 0.9071(12) 0.7303(5) 0.9672(4) 0.044(2) Uani d P 0.42 C 1
    H H9BA 0.8896 0.7213 1.0092 0.066 Uiso calc PR 0.42 C 1
    H H9BB 0.8114 0.7704 0.9465 0.066 Uiso calc PR 0.42 C 1
    H H9BC 1.0363 0.7522 0.9682 0.066 Uiso calc PR 0.42 C 1
    C C9D 0.914(2) 0.5772(9) 0.9672(5) 0.0793(11) Uani d P 0.35 C 2
    H H9DA 0.8517 0.5277 0.9461 0.119 Uiso calc PR 0.35 C 2
    H H9DB 0.8613 0.5881 1.0038 0.119 Uiso calc PR 0.35 C 2
    H H9DC 1.0523 0.5678 0.9792 0.119 Uiso calc PR 0.35 C 2
    C C9E 1.092(3) 0.7665(8) 0.9122(8) 0.081(7) Uani d PD 0.23 C 3
    H H9EA 1.1756 0.8140 0.9085 0.121 Uiso calc PR 0.23 C 3
    H H9EB 1.1137 0.7487 0.9552 0.121 Uiso calc PR 0.23 C 3
    H H9EC 0.9577 0.7829 0.8983 0.121 Uiso calc PR 0.23 C 3
    C C10B 1.1359(6) 0.6989(3) 0.8750(2) 0.0694(13) Uani d D 1 . .
    H H10F 1.1684 0.7036 0.8345 0.104 Uiso d PR 0.42 C 1
    H H10G 1.1268 0.7547 0.8920 0.104 Uiso d PR 0.42 C 1
    H H10H 1.2360 0.6671 0.9024 0.104 Uiso d PR 0.42 C 1
    H H10I 1.1684 0.7036 0.8345 0.104 Uiso d PR 0.35 C 2
    H H10J 1.1268 0.7547 0.8920 0.104 Uiso d PR 0.35 C 2
    H H10K 1.2360 0.6671 0.9024 0.104 Uiso d PR 0.35 C 2
    H H10L 1.1610 0.7152 0.8350 0.083 Uiso d PR 0.23 C 3
    H H10M 1.2428 0.6652 0.8971 0.083 Uiso d PR 0.23 C 3
    C C11B 0.9816(4) 0.5153(2) 0.58518(13) 0.0307(7) Uani d . 1 . .
    H H2NA 0.523(5) 0.903(2) 0.6440(15) 0.031(9) Uiso d . 1 . .
    H H2NB 0.961(5) 0.522(2) 0.8616(17) 0.053(12) Uiso d . 1 . .
loop_
    _atom_site_aniso_label
    _atom_site_aniso_U_11
    _atom_site_aniso_U_22
    _atom_site_aniso_U_33
    _atom_site_aniso_U_12
    _atom_site_aniso_U_13
    _atom_site_aniso_U_23
    O1A 0.0455(13) 0.0321(12) 0.0299(11) -0.0005(10) 0.0117(10) -0.0033(9)
    O2A 0.0423(13) 0.0312(12) 0.0315(11) -0.0004(10) 0.0095(9) -0.0036(9)
    O3A 0.0496(14) 0.0281(12) 0.0448(13) -0.0035(10) 0.0130(11) 0.0000(10)
    O4A 0.0692(17) 0.0418(14) 0.0355(13) -0.0061(12) 0.0187(12) -0.0002(10)
    N1A 0.0310(14) 0.0316(15) 0.0359(15) -0.0030(11) 0.0088(11) -0.0023(11)
    N2A 0.0318(14) 0.0326(15) 0.0279(14) 0.0001(11) 0.0048(11) 0.0012(12)
    C1A 0.0183(13) 0.0321(16) 0.0307(15) 0.0016(12) 0.0037(11) 0.0047(12)
    C2A 0.0180(13) 0.0289(15) 0.0349(16) 0.0000(11) 0.0033(12) -0.0042(13)
    C3A 0.0195(13) 0.0302(16) 0.0287(15) 0.0015(11) 0.0056(12) -0.0003(12)
    C4A 0.0260(15) 0.0306(16) 0.0344(16) 0.0010(12) 0.0058(13) 0.0037(13)
    C5A 0.0329(16) 0.0271(16) 0.0325(16) 0.0023(13) 0.0052(13) -0.0033(13)
    C6A 0.0185(13) 0.0298(16) 0.0318(15) 0.0020(12) 0.0024(12) -0.0032(13)
    C7A 0.0341(16) 0.0321(17) 0.0294(15) 0.0024(13) 0.0027(13) -0.0061(13)
    C8A 0.0405(18) 0.050(2) 0.0341(17) -0.0005(16) 0.0078(14) -0.0102(15)
    C9A 0.112(3) 0.091(3) 0.0410(17) 0.009(2) 0.0301(19) -0.0072(17)
    C9C 0.112(3) 0.091(3) 0.0410(17) 0.009(2) 0.0301(19) -0.0072(17)
    C10A 0.0396(18) 0.0367(18) 0.0433(19) -0.0024(15) 0.0032(15) -0.0039(15)
    C11A 0.0189(14) 0.0338(17) 0.0301(16) -0.0009(12) 0.0032(12) -0.0022(13)
    O1B 0.0443(13) 0.0517(14) 0.0261(11) 0.0019(11) 0.0093(10) 0.0018(10)
    O2B 0.0418(13) 0.0476(14) 0.0312(12) -0.0007(11) 0.0078(10) -0.0070(10)
    O3B 0.0414(13) 0.0321(13) 0.0478(14) 0.0005(10) 0.0043(11) 0.0024(11)
    O4B 0.0488(14) 0.0551(15) 0.0301(12) 0.0012(12) 0.0087(10) 0.0109(11)
    N1B 0.0239(13) 0.0383(16) 0.0358(14) -0.0015(11) 0.0041(11) 0.0050(12)
    N2B 0.0423(16) 0.0478(18) 0.0271(14) 0.0093(13) 0.0054(12) -0.0035(13)
    C1B 0.0183(13) 0.0331(16) 0.0287(15) 0.0008(12) 0.0042(11) 0.0007(12)
    C2B 0.0164(13) 0.0342(16) 0.0299(15) -0.0011(12) 0.0048(11) -0.0045(13)
    C3B 0.0163(13) 0.0415(18) 0.0279(15) -0.0023(12) 0.0026(11) -0.0041(13)
    C4B 0.0279(15) 0.0340(17) 0.0297(15) -0.0002(13) 0.0039(12) 0.0048(13)
    C5B 0.0280(15) 0.0353(17) 0.0354(17) 0.0059(13) 0.0035(13) -0.0045(14)
    C6B 0.0215(14) 0.0421(18) 0.0247(15) 0.0039(13) 0.0020(12) 0.0011(13)
    C7B 0.054(2) 0.061(2) 0.0341(18) 0.0158(19) 0.0043(16) -0.0147(17)
    C8B 0.112(3) 0.091(3) 0.0410(17) 0.009(2) 0.0301(19) -0.0072(17)
    C9B 0.047(5) 0.047(5) 0.042(4) 0.010(4) 0.020(4) -0.008(4)
    C9D 0.112(3) 0.091(3) 0.0410(17) 0.009(2) 0.0301(19) -0.0072(17)
    C9E 0.113(17) 0.041(10) 0.080(14) -0.033(11) 0.000(12) 0.013(10)
    C10B 0.059(3) 0.065(3) 0.071(3) 0.012(2) -0.018(2) -0.036(2)
    C11B 0.0210(14) 0.0426(19) 0.0275(15) -0.0022(13) 0.0031(12) -0.0003(14)
_geom_special_details
;
 All esds (except the esd in the dihedral angle between two l.s. planes)
 are estimated using the full covariance matrix.  The cell esds are taken
 into account individually in the estimation of esds in distances, angles
 and torsion angles; correlations between esds in cell parameters are only
 used when they are defined by crystal symmetry.  An approximate (isotropic)
 treatment of cell esds is used for estimating esds involving l.s. planes.
;
loop_
    _geom_bond_atom_site_label_1
    _geom_bond_atom_site_label_2
    _geom_bond_site_symmetry_2
    _geom_bond_distance
    _geom_bond_publ_flag
    O1A C11A . 1.317(3) ?
    O1A H1OA . 0.8200 ?
    O2A C11A . 1.235(3) ?
    O3A N1A . 1.231(3) ?
    O4A N1A . 1.244(3) ?
    N1A C1A . 1.449(4) ?
    N2A C6A . 1.348(4) ?
    N2A C7A . 1.470(4) ?
    N2A H2NA . 0.80(3) ?
    C1A C2A . 1.393(4) ?
    C1A C6A . 1.420(4) ?
    C2A C3A . 1.382(4) ?
    C2A H2AA . 0.9300 ?
    C3A C4A . 1.408(4) ?
    C3A C11A . 1.464(4) ?
    C4A C5A . 1.364(4) ?
    C4A H4AA . 0.9300 ?
    C5A C6A . 1.419(4) ?
    C5A H5AA . 0.9300 ?
    C7A C10A . 1.524(4) ?
    C7A C8A . 1.525(4) ?
    C7A H7AA . 0.9800 ?
    C8A C9A . 1.541(7) ?
    C8A H8AA . 0.9601 ?
    C8A H8AB . 0.9599 ?
    C8A H8AC . 0.9601 ?
    C8A H8AD . 0.9599 ?
    C8A H8AE . 0.9600 ?
    C9A H8AE . 0.5846 ?
    C9A H9AA . 0.9600 ?
    C9A H9AB . 0.9600 ?
    C9A H9AC . 0.9600 ?
    C9C C10A . 1.586(16) ?
    C9C H9CA . 0.9600 ?
    C9C H9CB . 0.9600 ?
    C9C H9CC . 0.9600 ?
    C9C H10B . 0.7203 ?
    C10A H10A . 0.9601 ?
    C10A H10B . 0.9599 ?
    C10A H10C . 0.9600 ?
    C10A H10D . 0.9601 ?
    C10A H10E . 0.9600 ?
    O1B C11B . 1.283(4) ?
    O1B H1OB . 0.8200 ?
    O2B C11B . 1.254(4) ?
    O3B N1B . 1.231(3) ?
    O4B N1B . 1.242(3) ?
    N1B C1B . 1.443(4) ?
    N2B C6B . 1.348(4) ?
    N2B C7B . 1.472(4) ?
    N2B H2NB . 0.88(4) ?
    C1B C2B . 1.393(4) ?
    C1B C6B . 1.429(4) ?
    C2B C3B . 1.372(4) ?
    C2B H2BA . 0.9300 ?
    C3B C4B . 1.403(4) ?
    C3B C11B . 1.483(4) ?
    C4B C5B . 1.369(4) ?
    C4B H4BA . 0.9300 ?
    C5B C6B . 1.406(4) ?
    C5B H5BA . 0.9300 ?
    C7B C8B . 1.509(5) ?
    C7B C10B . 1.511(6) ?
    C7B H7BA . 0.9800 ?
    C8B C9D . 1.297(14) ?
    C8B C9B . 1.599(9) ?
    C8B H8BA . 0.9601 ?
    C8B H8BB . 0.9600 ?
    C8B H8BC . 0.9600 ?
    C8B H8BD . 0.9600 ?
    C8B H8BE . 0.9600 ?
    C8B H8BF . 0.9601 ?
    C8B H8BG . 0.9600 ?
    C9B H8BD . 0.7494 ?
    C9B H8BG . 0.6932 ?
    C9B H9BA . 0.9600 ?
    C9B H9BB . 0.9600 ?
    C9B H9BC . 0.9600 ?
    C9D H8BA . 0.5627 ?
    C9D H8BB . 1.5624 ?
    C9D H8BE . 1.4173 ?
    C9D H8BF . 0.7266 ?
    C9D H9DA . 0.9600 ?
    C9D H9DB . 0.9600 ?
    C9D H9DC . 0.9600 ?
    C9E C10B . 1.408(9) ?
    C9E H9EA . 0.9600 ?
    C9E H9EB . 0.9600 ?
    C9E H9EC . 0.9600 ?
    C9E H10G . 0.5739 ?
    C9E H10J . 0.5739 ?
    C10B H10F . 0.9600 ?
    C10B H10G . 0.9599 ?
    C10B H10H . 0.9599 ?
    C10B H10I . 0.9600 ?
    C10B H10J . 0.9599 ?
    C10B H10K . 0.9599 ?
    C10B H10L . 0.9600 ?
    C10B H10M . 0.9601 ?
loop_
    _geom_angle_atom_site_label_1
    _geom_angle_atom_site_label_2
    _geom_angle_atom_site_label_3
    _geom_angle_site_symmetry_1
    _geom_angle_site_symmetry_3
    _geom_angle
    _geom_angle_publ_flag
    C11A O1A H1OA . . 109.5 ?
    O3A N1A O4A . . 121.6(3) ?
    O3A N1A C1A . . 119.0(2) ?
    O4A N1A C1A . . 119.4(2) ?
    C6A N2A C7A . . 126.4(3) ?
    C6A N2A H2NA . . 113(2) ?
    C7A N2A H2NA . . 121(2) ?
    C2A C1A C6A . . 122.2(3) ?
    C2A C1A N1A . . 116.0(3) ?
    C6A C1A N1A . . 121.7(3) ?
    C3A C2A C1A . . 120.8(3) ?
    C3A C2A H2AA . . 119.6 ?
    C1A C2A H2AA . . 119.6 ?
    C2A C3A C4A . . 117.8(3) ?
    C2A C3A C11A . . 119.3(3) ?
    C4A C3A C11A . . 122.9(3) ?
    C5A C4A C3A . . 121.9(3) ?
    C5A C4A H4AA . . 119.1 ?
    C3A C4A H4AA . . 119.1 ?
    C4A C5A C6A . . 121.9(3) ?
    C4A C5A H5AA . . 119.0 ?
    C6A C5A H5AA . . 119.0 ?
    N2A C6A C5A . . 120.6(3) ?
    N2A C6A C1A . . 124.0(3) ?
    C5A C6A C1A . . 115.4(3) ?
    N2A C7A C10A . . 111.5(2) ?
    N2A C7A C8A . . 108.3(3) ?
    C10A C7A C8A . . 112.7(3) ?
    N2A C7A H7AA . . 108.1 ?
    C10A C7A H7AA . . 108.1 ?
    C8A C7A H7AA . . 108.1 ?
    C7A C8A C9A . . 112.0(3) ?
    C7A C8A H8AA . . 109.2 ?
    C9A C8A H8AA . . 108.9 ?
    C7A C8A H8AB . . 109.3 ?
    C9A C8A H8AB . . 109.3 ?
    H8AA C8A H8AB . . 108.0 ?
    C7A C8A H8AC . . 109.2 ?
    C9A C8A H8AC . . 108.9 ?
    H8AB C8A H8AC . . 108.0 ?
    C7A C8A H8AD . . 109.3 ?
    C9A C8A H8AD . . 109.3 ?
    H8AA C8A H8AD . . 108.0 ?
    H8AC C8A H8AD . . 108.0 ?
    C7A C8A H8AE . . 109.7 ?
    H8AA C8A H8AE . . 108.1 ?
    H8AB C8A H8AE . . 112.5 ?
    H8AC C8A H8AE . . 108.1 ?
    H8AD C8A H8AE . . 112.5 ?
    C8A C9A H9AA . . 109.5 ?
    H8AE C9A H9AA . . 112.5 ?
    C8A C9A H9AB . . 109.5 ?
    H8AE C9A H9AB . . 111.6 ?
    C8A C9A H9AC . . 109.5 ?
    H8AE C9A H9AC . . 104.2 ?
    C10A C9C H9CA . . 109.5 ?
    C10A C9C H9CB . . 109.5 ?
    H9CA C9C H9CB . . 109.5 ?
    C10A C9C H9CC . . 109.5 ?
    H9CA C9C H9CC . . 109.5 ?
    H9CB C9C H9CC . . 109.5 ?
    H9CA C9C H10B . . 107.3 ?
    H9CB C9C H10B . . 128.6 ?
    H9CC C9C H10B . . 90.2 ?
    C7A C10A C9C . . 109.8(7) ?
    C7A C10A H10A . . 109.5 ?
    C9C C10A H10A . . 122.8 ?
    C7A C10A H10B . . 109.3 ?
    H10A C10A H10B . . 109.5 ?
    C7A C10A H10C . . 109.6 ?
    C9C C10A H10C . . 94.4 ?
    H10A C10A H10C . . 109.5 ?
    H10B C10A H10C . . 109.5 ?
    C7A C10A H10D . . 109.7 ?
    C9C C10A H10D . . 110.1 ?
    H10B C10A H10D . . 95.6 ?
    H10C C10A H10D . . 122.0 ?
    C7A C10A H10E . . 109.9 ?
    C9C C10A H10E . . 109.1 ?
    H10A C10A H10E . . 94.5 ?
    H10B C10A H10E . . 122.9 ?
    H10D C10A H10E . . 108.2 ?
    O2A C11A O1A . . 122.8(3) ?
    O2A C11A C3A . . 122.6(3) ?
    O1A C11A C3A . . 114.5(3) ?
    C11B O1B H1OB . . 109.5 ?
    O3B N1B O4B . . 121.7(3) ?
    O3B N1B C1B . . 119.2(2) ?
    O4B N1B C1B . . 119.1(3) ?
    C6B N2B C7B . . 125.3(3) ?
    C6B N2B H2NB . . 111(2) ?
    C7B N2B H2NB . . 123(2) ?
    C2B C1B C6B . . 121.4(3) ?
    C2B C1B N1B . . 116.7(3) ?
    C6B C1B N1B . . 121.9(3) ?
    C3B C2B C1B . . 120.5(3) ?
    C3B C2B H2BA . . 119.7 ?
    C1B C2B H2BA . . 119.7 ?
    C2B C3B C4B . . 119.3(3) ?
    C2B C3B C11B . . 120.1(3) ?
    C4B C3B C11B . . 120.6(3) ?
    C5B C4B C3B . . 120.5(3) ?
    C5B C4B H4BA . . 119.7 ?
    C3B C4B H4BA . . 119.7 ?
    C4B C5B C6B . . 122.4(3) ?
    C4B C5B H5BA . . 118.8 ?
    C6B C5B H5BA . . 118.8 ?
    N2B C6B C5B . . 120.3(3) ?
    N2B C6B C1B . . 123.9(3) ?
    C5B C6B C1B . . 115.8(3) ?
    N2B C7B C8B . . 107.8(3) ?
    N2B C7B C10B . . 111.7(3) ?
    C8B C7B C10B . . 112.2(3) ?
    N2B C7B H7BA . . 108.4 ?
    C8B C7B H7BA . . 108.4 ?
    C10B C7B H7BA . . 108.4 ?
    C9D C8B C7B . . 127.5(7) ?
    C9D C8B C9B . . 112.1(7) ?
    C7B C8B C9B . . 109.1(5) ?
    C7B C8B H8BA . . 110.6 ?
    C9B C8B H8BA . . 110.4 ?
    C9D C8B H8BB . . 86.3 ?
    C7B C8B H8BB . . 109.4 ?
    C9B C8B H8BB . . 109.1 ?
    H8BA C8B H8BB . . 108.2 ?
    C9D C8B H8BC . . 107.0 ?
    C7B C8B H8BC . . 105.3 ?
    C9B C8B H8BC . . 88.3 ?
    H8BA C8B H8BC . . 130.2 ?
    C9D C8B H8BD . . 103.5 ?
    C7B C8B H8BD . . 105.7 ?
    H8BA C8B H8BD . . 96.2 ?
    H8BB C8B H8BD . . 125.8 ?
    H8BC C8B H8BD . . 106.3 ?
    C9D C8B H8BE . . 76.2 ?
    C7B C8B H8BE . . 109.3 ?
    C9B C8B H8BE . . 119.7 ?
    H8BA C8B H8BE . . 97.0 ?
    H8BD C8B H8BE . . 135.1 ?
    C7B C8B H8BF . . 110.3 ?
    C9B C8B H8BF . . 98.3 ?
    H8BB C8B H8BF . . 119.8 ?
    H8BC C8B H8BF . . 139.1 ?
    H8BD C8B H8BF . . 83.0 ?
    H8BE C8B H8BF . . 109.5 ?
    C9D C8B H8BG . . 118.4 ?
    C7B C8B H8BG . . 108.8 ?
    H8BA C8B H8BG . . 120.8 ?
    H8BB C8B H8BG . . 98.1 ?
    H8BC C8B H8BG . . 76.2 ?
    H8BE C8B H8BG . . 109.5 ?
    H8BF C8B H8BG . . 109.5 ?
    C8B C9B H9BA . . 109.5 ?
    H8BD C9B H9BA . . 107.2 ?
    C8B C9B H9BB . . 109.5 ?
    H8BD C9B H9BB . . 129.6 ?
    C8B C9B H9BC . . 109.5 ?
    H8BD C9B H9BC . . 89.1 ?
    H8BA C9D H8BB . . 78.9 ?
    H8BA C9D H8BE . . 80.7 ?
    C8B C9D H8BF . . 46.9 ?
    H8BB C9D H8BF . . 84.7 ?
    H8BE C9D H8BF . . 87.8 ?
    C8B C9D H9DA . . 109.5 ?
    C8B C9D H9DB . . 109.5 ?
    H9DA C9D H9DB . . 109.5 ?
    C8B C9D H9DC . . 109.5 ?
    H9DA C9D H9DC . . 109.5 ?
    H9DB C9D H9DC . . 109.5 ?
    C10B C9E H9EA . . 109.5 ?
    C10B C9E H9EB . . 109.5 ?
    C10B C9E H9EC . . 109.5 ?
    H9EA C9E H10G . . 80.3 ?
    H9EB C9E H10G . . 130.4 ?
    H9EC C9E H10G . . 112.4 ?
    H9EA C9E H10J . . 80.3 ?
    H9EB C9E H10J . . 130.4 ?
    H9EC C9E H10J . . 112.4 ?
    C9E C10B C7B . . 96.8(9) ?
    C9E C10B H10F . . 126.4 ?
    C7B C10B H10F . . 108.6 ?
    C7B C10B H10G . . 109.9 ?
    H10F C10B H10G . . 109.5 ?
    C9E C10B H10H . . 104.5 ?
    C7B C10B H10H . . 109.9 ?
    H10F C10B H10H . . 109.5 ?
    H10G C10B H10H . . 109.5 ?
    C9E C10B H10I . . 126.4 ?
    C7B C10B H10I . . 108.6 ?
    H10G C10B H10I . . 109.5 ?
    H10H C10B H10I . . 109.5 ?
    C7B C10B H10J . . 109.9 ?
    H10F C10B H10J . . 109.5 ?
    H10H C10B H10J . . 109.5 ?
    H10I C10B H10J . . 109.5 ?
    C9E C10B H10K . . 104.5 ?
    C7B C10B H10K . . 109.9 ?
    H10F C10B H10K . . 109.5 ?
    H10G C10B H10K . . 109.5 ?
    H10I C10B H10K . . 109.5 ?
    H10J C10B H10K . . 109.5 ?
    C9E C10B H10L . . 115.1 ?
    C7B C10B H10L . . 111.1 ?
    H10G C10B H10L . . 98.5 ?
    H10H C10B H10L . . 117.3 ?
    H10J C10B H10L . . 98.5 ?
    H10K C10B H10L . . 117.3 ?
    C9E C10B H10M . . 111.4 ?
    C7B C10B H10M . . 112.3 ?
    H10F C10B H10M . . 101.5 ?
    H10G C10B H10M . . 114.7 ?
    H10I C10B H10M . . 101.5 ?
    H10J C10B H10M . . 114.7 ?
    H10L C10B H10M . . 109.6 ?
    O2B C11B O1B . . 124.0(3) ?
    O2B C11B C3B . . 119.9(3) ?
    O1B C11B C3B . . 116.1(3) ?
loop_
    _geom_hbond_atom_site_label_D
    _geom_hbond_atom_site_label_H
    _geom_hbond_atom_site_label_A
    _geom_hbond_site_symmetry_A
    _geom_hbond_distance_DH
    _geom_hbond_distance_HA
    _geom_hbond_distance_DA
    _geom_hbond_angle_DHA
    _geom_hbond_publ_flag
    O1A H1OA O2A 3_677 0.8200 1.8300 2.646(3) 175.00 yes
    O1B H1OB O2B 3_766 0.8200 1.8000 2.618(3) 172.00 yes
    N2A H2NA O4A . 0.80(3) 1.97(3) 2.630(4) 139(3) yes
    N2B H2NB O4B . 0.88(3) 1.90(3) 2.627(4) 139(3) yes
    C5A H5AA O3A 2_646 0.9300 2.4400 3.316(4) 157.00 yes
    C5B H5BA O3B 2_756 0.9300 2.4700 3.253(4) 142.00 yes
