# Supplementary material for: 4-(sec-Butyl­amino)-3-nitro­benzoic acid
Source: Acta Crystallogr Sect E Struct Rep Online. 2009 Jun 13;65(Pt 7):o1557–8. doi: 10.1107/S1600536809021655 (PMC2969477; doi:10.1107/S1600536809021655)
Supplement: Supplementary file 2 [file e-65-o1557-Isup2.hkl]

# 
# h,k,l, Fc-squared, Fo-squared, sigma(Fo-squared) and status flag 
# 
data_I
_shelx_title ' nbo9_0m in P2(1)/c  (110K)' 
_shelx_refln_list_code          4 
_shelx_F_calc_maximum      526.18 
_exptl_crystal_F_000      1008.00 
_reflns_d_resolution_high  0.8107 
 
loop_ 
 _symmetry_equiv_pos_as_xyz 
 'x, y, z' 
 '-x, y+1/2, -z+1/2' 
 '-x, -y, -z' 
 'x, -y-1/2, z-1/2' 
 
_cell_length_a     6.9722 
_cell_length_b    15.7250 
_cell_length_c    21.8111 
_cell_angle_alpha  90.000 
_cell_angle_beta  101.896 
_cell_angle_gamma  90.000 
 
_shelx_F_squared_multiplier     1.000 
 
loop_ 
 _refln_index_h 
 _refln_index_k 
 _refln_index_l 
 _refln_F_squared_calc 
 _refln_F_squared_meas 
 _refln_F_squared_sigma 
 _refln_observed_status 
   1   0   0       31.69       -9.13      4.57 o 
   2   0   0   276863.34   263749.78   6659.52 o 
   3   0   0     2120.55     2204.50     35.73 o 
   4   0   0    39660.23    41945.45    605.00 o 
   5   0   0     1968.79     1919.20     41.01 o 
   6   0   0     6136.08     6016.54    200.69 o 
   7   0   0      651.70      722.30     27.67 o 
   8   0   0      934.11      743.22     52.70 o 
   1   1   0      415.46      293.16      6.65 o 
   2   1   0     1656.32     1531.10     20.37 o 
   3   1   0     6263.36     6448.00     70.87 o 
   4   1   0      821.50      801.12     13.18 o 
   5   1   0     1443.45     1456.91     22.17 o 
   6   1   0      401.38      468.73     12.67 o 
   7   1   0      109.87      118.73      9.37 o 
   8   1   0        0.01       24.16     10.80 o 
   0   2   0    24669.63    25024.41    524.08 o 
   1   2   0      953.02      821.80     11.95 o 
   2   2   0    44077.40    46072.70    488.57 o 
   3   2   0      151.04      202.48      6.88 o 
   4   2   0     9858.69    10111.36    122.02 o 
   5   2   0       49.49       36.43      4.47 o 
   6   2   0     1267.38     1187.25     20.15 o 
   7   2   0        7.87       13.01      6.91 o 
   8   2   0      204.33      245.71     17.17 o 
   1   3   0     3592.59     3489.37     40.16 o 
   2   3   0     8090.10     7683.15     91.58 o 
   3   3   0      950.43      923.18     12.74 o 
   4   3   0     3962.76     3806.11     48.22 o 
   5   3   0      530.21      521.30     16.01 o 
   6   3   0      329.57      368.23     10.49 o 
   7   3   0      318.53      360.48     14.69 o 
   8   3   0       23.77       35.36     12.09 o 
   0   4   0      319.19      434.06     10.45 o 
   1   4   0     2449.66     2101.91     25.14 o 
   2   4   0     2338.70     2344.44     28.57 o 
   3   4   0       53.08       58.67      3.76 o 
   4   4   0      167.02      208.22      6.95 o 
   5   4   0      189.46      222.66      8.25 o 
   6   4   0       21.90       23.56      6.09 o 
   7   4   0      216.78      238.51     14.28 o 
   8   4   0       18.73        7.18     11.05 o 
   1   5   0      506.56      459.13      8.18 o 
   2   5   0        9.53       11.45      2.62 o 
   3   5   0        0.04       21.35      2.92 o 
   4   5   0      109.74      131.24      5.41 o 
   5   5   0        4.13        4.07      5.12 o 
   6   5   0      280.41      218.16      9.80 o 
   7   5   0       16.75       47.57     15.79 o 
   8   5   0       45.32       24.49     12.43 o 
   0   6   0     1339.94     1257.19     25.53 o 
   1   6   0     1758.74     1708.25     21.44 o 
   2   6   0       66.13       64.06      3.49 o 
   3   6   0     1219.00     1235.73     18.22 o 
   4   6   0        0.14        9.39      3.54 o 
   5   6   0       41.08       68.66      6.62 o 
   6   6   0       29.31       34.19      7.94 o 
   7   6   0        0.67       10.88     10.52 o 
   8   6   0       40.97       19.10     12.06 o 
   1   7   0       17.28       26.43      2.93 o 
   2   7   0       66.49       63.94      4.18 o 
   3   7   0      356.58      328.68      7.62 o 
   4   7   0      275.60      280.61     10.29 o 
   5   7   0        8.33       12.77      5.36 o 
   6   7   0       36.92       45.81     10.93 o 
   7   7   0       31.03       26.66     14.02 o 
   0   8   0       23.41       46.43      6.94 o 
   1   8   0     2143.13     2163.06     28.61 o 
   2   8   0       54.92       61.73      3.94 o 
   3   8   0      413.05      365.23      8.37 o 
   4   8   0        0.92        8.71      4.88 o 
   5   8   0      222.52      160.58     12.35 o 
   6   8   0        0.11       -4.97      9.05 o 
   7   8   0       28.92       34.84     18.66 o 
   1   9   0       14.76       22.38      3.31 o 
   2   9   0      117.06       99.73      4.73 o 
   3   9   0        0.23       -2.15      3.16 o 
   4   9   0       17.25       16.53      6.77 o 
   5   9   0       50.04       48.21      8.82 o 
   6   9   0        5.84        3.46      9.61 o 
   7   9   0       12.52        2.12     10.96 o 
   0  10   0      453.74      469.34     18.37 o 
   1  10   0      239.02      246.00      7.46 o 
   2  10   0      101.75      133.84      5.58 o 
   3  10   0       37.66       31.39      5.28 o 
   4  10   0       56.33       81.29      9.40 o 
   5  10   0      106.15      100.19     12.29 o 
   6  10   0        5.24       -5.21      9.63 o 
   7  10   0       31.30       48.97     13.15 o 
   1  11   0       14.22        8.76      3.62 o 
   2  11   0       44.81       52.04      4.69 o 
   3  11   0      229.37      235.14      9.55 o 
   4  11   0        5.89       19.47      7.77 o 
   5  11   0       42.00       37.59     11.13 o 
   6  11   0        5.43        9.55     10.70 o 
   0  12   0      438.03      385.19     22.17 o 
   1  12   0      673.56      673.45     16.01 o 
   2  12   0      378.50      391.70     10.90 o 
   3  12   0      523.35      477.88     18.65 o 
   4  12   0       67.93       66.61     10.66 o 
   5  12   0       50.88       33.66     11.23 o 
   6  12   0       18.30      -10.15     10.18 o 
   1  13   0       34.15       40.72      6.70 o 
   2  13   0       17.76       27.42      6.43 o 
   3  13   0        5.12       -3.73      8.29 o 
   4  13   0        0.03       -1.37     11.62 o 
   5  13   0        0.00       -5.41     13.72 o 
   6  13   0        6.11        7.75     11.13 o 
   0  14   0     1185.69     1206.09     35.24 o 
   1  14   0        7.39        7.98      6.18 o 
   2  14   0      850.60      905.92     30.95 o 
   3  14   0       13.27       13.74      9.16 o 
   4  14   0      509.76      457.99     23.48 o 
   5  14   0        1.47       -6.52     10.18 o 
   1  15   0       16.72       19.95      8.78 o 
   2  15   0       48.85       31.44     10.09 o 
   3  15   0        8.42       32.71     17.42 o 
   4  15   0       47.73       26.25     15.53 o 
   5  15   0        4.82       -7.37     12.24 o 
   0  16   0      232.76      295.09     18.33 o 
   1  16   0       18.95       16.30      7.34 o 
   2  16   0      244.77      226.47     16.31 o 
   3  16   0        0.01       13.65     26.49 o 
   4  16   0      119.03       61.82     22.60 o 
   1  17   0        2.07        4.22      8.59 o 
   2  17   0        0.01       -1.87     15.06 o 
   3  17   0        0.92        1.34     15.31 o 
   4  17   0        4.26       16.42     18.59 o 
   0  18   0      101.74      132.46     32.54 o 
   1  18   0       10.05        7.56     18.02 o 
   2  18   0       93.41       65.74     19.35 o 
   3  18   0        9.48       -0.63     16.72 o 
   1  19   0       24.98       33.44     20.44 o 
  -8   1   1      365.37      308.17     16.54 o 
  -7   1   1        0.32        0.13      5.36 o 
  -6   1   1      772.23      803.27     16.46 o 
  -5   1   1       10.28        7.36      3.94 o 
  -4   1   1     1053.62     1113.31     17.38 o 
  -3   1   1       15.96        9.94      2.48 o 
  -2   1   1      351.59      309.03     10.86 o 
  -1   1   1      548.03      404.81      5.29 o 
   1   1   1       40.06       33.03      2.11 o 
   2   1   1    29340.10    30530.71    310.82 o 
   3   1   1       97.09      146.04      4.70 o 
   4   1   1    15510.41    15505.14    183.59 o 
   5   1   1       56.74       67.27      5.67 o 
   6   1   1     5036.19     4895.63     66.71 o 
   7   1   1      191.17      167.90     13.54 o 
   8   1   1     1473.42     1408.98     42.78 o 
  -8   2   1      659.34      618.20     54.17 o 
  -7   2   1        4.27        8.74      5.75 o 
  -6   2   1     1342.91     1415.26     24.23 o 
  -5   2   1       22.47       16.78      5.02 o 
  -4   2   1     3292.37     3158.78     40.73 o 
  -3   2   1       30.79       52.25      3.56 o 
  -2   2   1     4654.88     4317.49     47.48 o 
  -1   2   1     4504.65     4477.25     53.78 o 
   0   2   1     1006.20      703.19     14.96 o 
   1   2   1     7202.80     6391.43     86.99 o 
   2   2   1     4193.12     4177.98     50.90 o 
   3   2   1        3.89       19.66      2.52 o 
   4   2   1     3948.37     3965.48     47.88 o 
   5   2   1      275.63      310.34     11.78 o 
   6   2   1     2087.31     1911.20     30.10 o 
   7   2   1      126.95      110.70     10.55 o 
   8   2   1      869.22      840.14     39.60 o 
  -8   3   1       34.29       57.70     18.91 o 
  -7   3   1       31.48       55.10      9.68 o 
  -6   3   1        0.30       14.73      4.83 o 
  -5   3   1        0.42        9.37      3.96 o 
  -4   3   1       67.56      146.35      6.56 o 
  -3   3   1        0.99       13.89      2.79 o 
  -2   3   1     3320.71     3347.34     39.07 o 
  -1   3   1      591.93      440.43      6.69 o 
   0   3   1    19026.98    18693.86    220.49 o 
   1   3   1      872.08      760.46     10.84 o 
   2   3   1     5506.13     5160.01     62.38 o 
   3   3   1       66.50      103.38      4.51 o 
   4   3   1     1897.20     2182.17     29.85 o 
   5   3   1       20.22       22.16      3.91 o 
   6   3   1      992.71     1011.69     23.12 o 
   7   3   1       91.66       45.92     11.30 o 
   8   3   1      656.79      593.07     27.22 o 
  -8   4   1       84.40       52.62     13.55 o 
  -7   4   1       42.47       37.56     13.46 o 
  -6   4   1       18.19       -3.27      5.30 o 
  -5   4   1        3.70        6.18      4.26 o 
  -4   4   1      538.96      532.26     10.48 o 
  -3   4   1        0.13       18.06      2.70 o 
  -2   4   1     1880.53     1856.97     22.89 o 
  -1   4   1     1124.26     1090.90     13.97 o 
   0   4   1     1931.97     1626.08     20.73 o 
   1   4   1     2915.98     2645.26     31.26 o 
   2   4   1     1828.33     1757.93     23.36 o 
   3   4   1     1463.64     1490.73     21.92 o 
   4   4   1       20.82       35.64      4.25 o 
   5   4   1      770.55      736.23     14.79 o 
   6   4   1      345.37      361.61     12.63 o 
   7   4   1      447.38      414.73     17.10 o 
   8   4   1      203.72      187.86     16.59 o 
  -8   5   1        1.54        3.59     11.27 o 
  -7   5   1       64.52       64.75     12.17 o 
  -6   5   1       46.24       20.70      5.91 o 
  -5   5   1      348.38      355.04     10.96 o 
  -4   5   1      361.70      389.57      8.72 o 
  -3   5   1     2436.71     2484.10     32.17 o 
  -2   5   1       73.91      125.07      4.69 o 
  -1   5   1     2844.98     2610.55     30.96 o 
   0   5   1      802.64      717.70     14.04 o 
   1   5   1       22.89       14.76      2.73 o 
   2   5   1      289.57      262.83      5.96 o 
   3   5   1        0.92        6.71      2.66 o 
   4   5   1        1.20        7.83      3.03 o 
   5   5   1        1.32        4.02      4.80 o 
   6   5   1      102.41      107.71      7.93 o 
   7   5   1       14.61       29.05     10.52 o 
   8   5   1       73.75       74.82     13.84 o 
  -8   6   1        0.85      -14.35     12.83 o 
  -7   6   1       93.49      106.53     13.23 o 
  -6   6   1        6.43        9.75      8.12 o 
  -5   6   1        0.13       -0.76      7.33 o 
  -4   6   1        3.69       16.36      3.41 o 
  -3   6   1       48.93      100.76      4.00 o 
  -2   6   1      240.81      225.55      4.87 o 
  -1   6   1      244.63      296.29      6.28 o 
   0   6   1      139.25      108.07      4.79 o 
   1   6   1      624.49      577.61     12.51 o 
   2   6   1       71.18      100.53      4.02 o 
   3   6   1      174.53      167.08      7.34 o 
   4   6   1       60.97       97.29      5.41 o 
   5   6   1       16.29       14.75      5.30 o 
   6   6   1       31.90       18.28      6.67 o 
   7   6   1        3.84       19.52     10.72 o 
  -7   7   1       67.62       59.14     12.84 o 
  -6   7   1       35.75       46.25     10.63 o 
  -5   7   1      273.54      256.80      9.91 o 
  -4   7   1      302.70      354.18      8.13 o 
  -3   7   1       33.79       24.60      3.37 o 
  -2   7   1      541.30      532.94      8.58 o 
  -1   7   1       23.74       21.68      2.85 o 
   0   7   1      336.60      328.07      7.32 o 
   1   7   1      112.33      104.77      4.09 o 
   2   7   1      105.07      138.19      4.96 o 
   3   7   1       23.20       35.92      3.77 o 
   4   7   1       25.89       46.62      4.56 o 
   5   7   1       21.60       16.89      5.67 o 
   6   7   1        0.05       -1.99      8.73 o 
   7   7   1       18.62        6.64     12.60 o 
  -7   8   1       36.54       23.67     11.20 o 
  -6   8   1       86.34      123.31     17.79 o 
  -5   8   1      109.49      161.04     15.41 o 
  -4   8   1       65.80       61.50      6.38 o 
  -3   8   1        8.11       16.84      3.60 o 
  -2   8   1      146.75      178.26      4.83 o 
  -1   8   1       17.08       45.74      3.51 o 
   0   8   1       87.98       69.08      4.14 o 
   1   8   1       59.23       79.26      3.98 o 
   2   8   1      727.97      619.26     10.93 o 
   3   8   1        1.83       10.50      4.25 o 
   4   8   1       30.56       30.83      4.35 o 
   5   8   1       34.16       56.17      7.48 o 
   6   8   1        3.92       -2.56      8.84 o 
   7   8   1        5.64        3.31     10.50 o 
  -7   9   1        2.43        1.97     10.40 o 
  -6   9   1      149.22      157.48     17.57 o 
  -5   9   1       23.87       38.41      8.43 o 
  -4   9   1      237.67      209.62      8.58 o 
  -3   9   1       28.87       46.60      4.06 o 
  -2   9   1      643.76      673.90     11.61 o 
  -1   9   1      190.53      216.12      6.48 o 
   0   9   1      389.53      407.29      8.77 o 
   1   9   1       14.66       33.58      3.34 o 
   2   9   1       49.69       50.91      4.20 o 
   3   9   1       16.15       25.58      3.91 o 
   4   9   1       12.71        0.21      4.71 o 
   5   9   1       14.35       21.22      8.21 o 
   6   9   1       15.69       12.84     10.38 o 
   7   9   1       22.01       46.43     12.38 o 
  -7  10   1        4.64       13.01     11.29 o 
  -6  10   1        0.11       -6.65      9.38 o 
  -5  10   1        0.45       11.20      9.21 o 
  -4  10   1        4.66        5.63      7.38 o 
  -3  10   1        2.87       -7.80      4.74 o 
  -2  10   1      164.86      185.28      6.47 o 
  -1  10   1       34.02       29.99      4.24 o 
   0  10   1      309.48      250.16      7.84 o 
   1  10   1       41.21       35.27      4.34 o 
   2  10   1       25.31       23.84      5.47 o 
   3  10   1       25.15       29.09      4.26 o 
   4  10   1        0.02        6.07      5.41 o 
   5  10   1       31.02       34.37     13.51 o 
   6  10   1       78.14       94.54     13.47 o 
   7  10   1       13.57       26.44     12.36 o 
  -6  11   1       45.79       69.51     13.07 o 
  -5  11   1       13.79        4.87     16.09 o 
  -4  11   1      101.76      131.70      9.36 o 
  -3  11   1       95.28       83.31      6.55 o 
  -2  11   1      455.31      495.52     10.81 o 
  -1  11   1      140.41      125.22      5.87 o 
   0  11   1       29.89       25.56      5.26 o 
   1  11   1       84.35       88.83      7.23 o 
   2  11   1      296.72      330.81      8.50 o 
   3  11   1      167.48      140.43     12.41 o 
   4  11   1      453.96      456.30     17.13 o 
   5  11   1       26.33       28.30     10.36 o 
   6  11   1      338.89      372.94     23.77 o 
  -6  12   1       21.23       11.59     18.50 o 
  -5  12   1        0.36       12.19     10.09 o 
  -4  12   1        5.79        7.51      7.72 o 
  -3  12   1       18.44       13.32      7.54 o 
  -2  12   1        3.68        8.68      5.62 o 
  -1  12   1      151.40      175.89      7.39 o 
   0  12   1       46.78       30.61      6.06 o 
   1  12   1     1249.81     1206.44     23.76 o 
   2  12   1       71.08       69.29      6.29 o 
   3  12   1     1070.97     1174.61     22.53 o 
   4  12   1      191.58      233.88     13.78 o 
   5  12   1      126.54      150.91     14.86 o 
   6  12   1       56.26       76.93     13.62 o 
  -6  13   1      103.77       67.54     13.84 o 
  -5  13   1        0.01       -2.65      9.77 o 
  -4  13   1      120.17      170.58     16.98 o 
  -3  13   1        0.25       -1.87      8.88 o 
  -2  13   1       22.52       18.19      7.60 o 
  -1  13   1        3.57       -0.40      5.62 o 
   0  13   1       43.26       75.18      7.45 o 
   1  13   1        0.19       13.43      5.77 o 
   2  13   1       93.60       94.58      9.16 o 
   3  13   1       18.52       29.54      8.15 o 
   4  13   1      155.55      181.84     14.74 o 
   5  13   1        0.02       -0.22     10.13 o 
   6  13   1       43.42       11.55     11.83 o 
  -5  14   1       87.04       74.89     18.86 o 
  -4  14   1       93.25      106.26     15.57 o 
  -3  14   1       80.00       90.45     10.42 o 
  -2  14   1      416.88      400.04     16.42 o 
  -1  14   1        0.08        4.52      7.61 o 
   0  14   1      606.10      531.84     18.52 o 
   1  14   1       63.04       47.08      9.32 o 
   2  14   1      501.06      418.51     22.40 o 
   3  14   1      130.65      139.18     17.22 o 
   4  14   1       73.57       52.95     11.26 o 
   5  14   1        8.38       -1.34     10.45 o 
  -5  15   1       29.63       15.37     14.21 o 
  -4  15   1        0.71       -4.94     11.57 o 
  -3  15   1       15.13       22.43     11.65 o 
  -2  15   1       24.14       39.21     10.55 o 
  -1  15   1        3.15       10.84      9.14 o 
   0  15   1       26.63       24.53      7.04 o 
   1  15   1       69.46       89.73     11.06 o 
   2  15   1       30.67       56.49     11.00 o 
   3  15   1       87.98       75.09     19.16 o 
   4  15   1        4.71        3.45     21.17 o 
   5  15   1      109.52      121.55     26.21 o 
  -4  16   1       35.93       61.78     14.79 o 
  -3  16   1      148.13      124.38     39.31 o 
  -2  16   1       20.48       -0.61     11.59 o 
  -1  16   1      351.05      364.25     18.79 o 
   0  16   1       16.72       32.26      9.75 o 
   1  16   1      136.98      143.75     14.84 o 
   2  16   1       50.14       73.21     14.02 o 
   3  16   1       47.76       46.20     18.80 o 
   4  16   1        3.63       -3.70     20.88 o 
  -4  17   1        6.28       22.33     38.15 o 
  -3  17   1        8.20      -11.05     23.47 o 
  -2  17   1       78.71       89.77     19.46 o 
  -1  17   1       27.01       23.10      9.74 o 
   0  17   1        2.37       -4.87     25.20 o 
   1  17   1       12.16        9.91     13.00 o 
   2  17   1        1.42       35.25     16.83 o 
   3  17   1       19.14       20.23     17.34 o 
  -3  18   1      106.59      101.24     21.25 o 
  -2  18   1        7.43       26.23     18.43 o 
  -1  18   1       54.70       41.92     16.45 o 
   0  18   1       23.06        6.34     20.16 o 
   1  18   1      122.57      120.09     23.17 o 
   2  18   1        2.66       -1.61     26.35 o 
   3  18   1       79.79       94.33     23.18 o 
  -1  19   1       56.21       72.75     23.04 o 
   0  19   1        4.69       22.97     20.55 o 
   1  19   1       21.86       36.28     30.81 o 
  -8   0   2      314.18      295.96     25.63 o 
  -7   0   2       60.03       38.37      8.51 o 
  -6   0   2     1235.63     1023.96     27.14 o 
  -5   0   2        0.54       -0.50      4.93 o 
  -4   0   2     2858.04     2936.33     47.20 o 
  -3   0   2     1236.73     1308.22     27.28 o 
  -1   0   2      122.61       72.97      3.86 o 
   0   0   2    29020.18    25196.92   3227.89 o 
   1   0   2       48.86       43.38      4.95 o 
   2   0   2    23061.93    24600.56    394.23 o 
   3   0   2     1172.58     1084.82     24.73 o 
   4   0   2     7192.99     6576.08    141.36 o 
   5   0   2      408.35      424.12     18.14 o 
   6   0   2      369.21      436.35     20.57 o 
   7   0   2      132.72       68.60     10.81 o 
   8   0   2        0.17       37.43     24.48 o 
  -8   1   2        0.15        4.15      7.71 o 
  -7   1   2       26.48       35.38      6.02 o 
  -6   1   2        8.83       16.14      4.60 o 
  -5   1   2        3.05        1.95      3.18 o 
  -4   1   2        7.60       -1.52      2.97 o 
  -3   1   2     1159.90     1090.54     15.23 o 
  -2   1   2      225.17      220.69      5.25 o 
  -1   1   2     1509.52     1382.89     15.75 o 
   0   1   2      291.10      193.08      8.79 o 
   1   1   2     1418.09     1011.25     13.00 o 
   2   1   2       96.77      200.87      5.67 o 
   3   1   2     3038.22     3064.61     34.03 o 
   4   1   2      392.67      382.07     12.16 o 
   5   1   2      684.50      732.48     14.38 o 
   6   1   2       13.50       18.02      5.72 o 
   7   1   2      180.68      220.30     17.82 o 
   8   1   2       28.84       29.64     14.45 o 
  -8   2   2       97.12       61.45     12.33 o 
  -7   2   2       57.80       57.52      6.64 o 
  -6   2   2       40.54       68.88      6.05 o 
  -5   2   2       63.75       62.14      4.94 o 
  -4   2   2      435.83      497.77      9.61 o 
  -3   2   2      280.44      328.09      6.63 o 
  -2   2   2      569.10      620.68      8.81 o 
  -1   2   2       14.32       11.07      2.44 o 
   0   2   2     4180.40     3951.39     50.61 o 
   1   2   2       18.01       52.08      3.02 o 
   2   2   2      901.07      809.88     10.97 o 
   3   2   2      204.35      202.07      5.17 o 
   4   2   2      170.31      135.98      6.35 o 
   5   2   2        0.61        2.86      4.08 o 
   6   2   2       22.57       19.72      5.96 o 
   7   2   2       18.84       35.70      8.53 o 
   8   2   2       34.28       20.42     12.19 o 
  -8   3   2        0.47       -4.90     10.35 o 
  -7   3   2       83.08      110.89      9.24 o 
  -6   3   2       46.60       43.20      5.81 o 
  -5   3   2      245.27      248.19      8.14 o 
  -4   3   2      364.54      401.34      8.43 o 
  -3   3   2      337.47      322.00      9.60 o 
  -2   3   2      162.86      142.34      3.94 o 
  -1   3   2     9728.76     9187.92    123.92 o 
   0   3   2     5187.16     4485.57     74.03 o 
   1   3   2    11115.88    10820.88    136.57 o 
   2   3   2      133.06      138.33      5.66 o 
   3   3   2     1026.63     1130.44     15.90 o 
   4   3   2       24.20       39.84      4.00 o 
   5   3   2      458.96      447.47     12.62 o 
   6   3   2       25.08       42.64      7.40 o 
   7   3   2       54.48       61.63      9.39 o 
   8   3   2       44.91       46.88     13.21 o 
  -8   4   2       87.72       79.80     13.88 o 
  -7   4   2        5.48        0.59      9.34 o 
  -6   4   2      105.24      121.05      7.93 o 
  -5   4   2        0.62       -0.53      3.62 o 
  -4   4   2      206.40      214.01      7.12 o 
  -3   4   2      190.53      231.87      5.84 o 
  -2   4   2      638.91      688.96     10.03 o 
  -1   4   2      232.23      205.46      5.03 o 
   0   4   2     2007.29     1906.98     23.34 o 
   1   4   2      441.89      294.40      6.57 o 
   2   4   2     1340.41     1396.22     19.21 o 
   3   4   2      478.02      455.71      9.17 o 
   4   4   2        0.68       15.80      3.72 o 
   5   4   2       20.33       19.96      4.31 o 
   6   4   2       64.05       54.49      7.55 o 
   7   4   2      100.33       56.91     12.79 o 
   8   4   2       80.63       61.55     15.01 o 
  -8   5   2        0.11       15.19     12.26 o 
  -7   5   2       70.20       56.05     11.55 o 
  -6   5   2        2.32       -1.61      7.27 o 
  -5   5   2      166.14      238.56     13.04 o 
  -4   5   2       25.79       29.19      3.67 o 
  -3   5   2      771.37      800.26     11.93 o 
  -2   5   2     1314.69     1300.81     16.03 o 
  -1   5   2       39.43       43.74      2.77 o 
   0   5   2       21.10       20.84      2.55 o 
   1   5   2      383.94      426.90      7.90 o 
   2   5   2     1747.75     1763.53     23.65 o 
   3   5   2      154.62      158.87      5.77 o 
   4   5   2      570.18      577.19     14.24 o 
   5   5   2      174.26      160.45     10.93 o 
   6   5   2       79.80       52.29      7.63 o 
   7   5   2       12.74       15.65     10.55 o 
  -8   6   2      120.11      140.76     21.77 o 
  -7   6   2        2.89       -1.61      9.38 o 
  -6   6   2      112.36       94.14     10.44 o 
  -5   6   2       43.35       38.48      5.67 o 
  -4   6   2      785.82      790.23     13.36 o 
  -3   6   2      392.62      436.60      7.89 o 
  -2   6   2     1874.04     2111.66     24.67 o 
  -1   6   2        3.72       16.16      2.61 o 
   0   6   2     2996.40     3320.26     38.93 o 
   1   6   2      155.77      183.02      4.97 o 
   2   6   2     1524.34     1550.28     21.39 o 
   3   6   2        1.11        5.47      3.21 o 
   4   6   2       71.25       80.02      5.76 o 
   5   6   2       55.56       34.46      5.97 o 
   6   6   2       42.55       44.60      7.82 o 
   7   6   2      101.35       88.20     13.18 o 
  -7   7   2        2.33        4.78     10.35 o 
  -6   7   2       65.35       47.58     17.74 o 
  -5   7   2        4.61        0.50      5.00 o 
  -4   7   2      308.20      292.78      7.39 o 
  -3   7   2       90.62       71.02      3.61 o 
  -2   7   2     1472.98     1326.09     17.32 o 
  -1   7   2      105.51       99.38      4.06 o 
   0   7   2     7110.74     6824.67     82.47 o 
   1   7   2        2.41        4.80      2.80 o 
   2   7   2     1605.87     1588.79     23.42 o 
   3   7   2       15.54       15.47      3.39 o 
   4   7   2      309.54      326.54      9.00 o 
   5   7   2       15.81       17.55      5.35 o 
   6   7   2      100.50      106.41     12.90 o 
   7   7   2        2.25        9.53     10.43 o 
  -7   8   2        0.12      -19.32      9.66 o 
  -6   8   2      177.90      162.07     14.43 o 
  -5   8   2       20.75       -1.83      6.16 o 
  -4   8   2      286.95      330.19     10.04 o 
  -3   8   2       19.55       11.27      2.66 o 
  -2   8   2      741.36      854.60     14.04 o 
  -1   8   2     1051.51     1132.82     16.50 o 
   0   8   2     1228.91     1281.03     18.21 o 
   1   8   2      548.44      602.62     10.62 o 
   2   8   2      882.71      920.85     14.56 o 
   3   8   2     1196.71     1237.43     18.86 o 
   4   8   2      214.79      211.32      8.98 o 
   5   8   2      769.59      776.15     21.54 o 
   6   8   2        2.40       22.17     15.71 o 
   7   8   2      168.01      163.46     15.65 o 
  -7   9   2        0.78        3.44     11.36 o 
  -6   9   2       12.11       33.46     11.47 o 
  -5   9   2       27.76       21.13      6.78 o 
  -4   9   2       20.70       29.54      6.47 o 
  -3   9   2        7.00       12.38      3.36 o 
  -2   9   2      215.48      244.95      6.74 o 
  -1   9   2       12.98       22.50      3.35 o 
   0   9   2        3.13       -2.54      2.64 o 
   1   9   2       29.54       25.55      3.42 o 
   2   9   2       90.47      104.34      5.99 o 
   3   9   2        0.91        9.40      3.61 o 
   4   9   2        4.64       11.21      5.11 o 
   5   9   2        2.22       10.42      7.16 o 
   6   9   2        0.17        7.98     10.13 o 
   7   9   2        0.60        4.47     10.97 o 
  -7  10   2       43.94       19.36     12.10 o 
  -6  10   2        4.10       19.19     10.80 o 
  -5  10   2       74.24       85.65     10.54 o 
  -4  10   2      123.36      152.68     10.27 o 
  -3  10   2      205.23      217.22      9.10 o 
  -2  10   2      168.02      191.18      9.22 o 
  -1  10   2      665.19      683.42     12.59 o 
   0  10   2        0.45       -0.17      2.88 o 
   1  10   2       77.63       66.05      4.79 o 
   2  10   2      185.35      219.16      6.96 o 
   3  10   2      128.15      152.17      8.00 o 
   4  10   2      186.20      191.77     11.55 o 
   5  10   2       36.98       31.22     10.02 o 
   6  10   2        1.03        8.96     10.35 o 
   7  10   2       18.39       56.79     17.62 o 
  -7  11   2       12.47       18.80     12.42 o 
  -6  11   2       37.69       25.92     11.60 o 
  -5  11   2       19.79        8.05      9.32 o 
  -4  11   2      132.85      149.09      9.79 o 
  -3  11   2      214.04      262.73     12.46 o 
  -2  11   2      504.67      510.08     10.87 o 
  -1  11   2      896.49      987.98     16.80 o 
   0  11   2      460.91      446.78     10.74 o 
   1  11   2      921.85      951.96     21.31 o 
   2  11   2      973.99      929.21     17.97 o 
   3  11   2      240.94      313.78     10.66 o 
   4  11   2      315.10      371.02     15.73 o 
   5  11   2       15.40       34.78     10.48 o 
   6  11   2        1.52        3.01     10.02 o 
  -6  12   2       21.17       -0.96     10.41 o 
  -5  12   2       15.25       12.14     10.76 o 
  -4  12   2       21.27       12.06      8.82 o 
  -3  12   2       35.46       31.73      7.93 o 
  -2  12   2      144.71      181.63     12.57 o 
  -1  12   2      145.17      190.16      7.24 o 
   0  12   2      344.75      364.88     12.67 o 
   1  12   2       22.77       18.08      5.24 o 
   2  12   2      306.96      299.36     10.22 o 
   3  12   2       32.38       42.71      8.23 o 
   4  12   2       33.78       61.58      9.63 o 
   5  12   2       36.38       30.71     10.95 o 
   6  12   2        6.97       15.91     11.06 o 
  -6  13   2      124.14       86.25     22.09 o 
  -5  13   2       75.23       89.80     15.54 o 
  -4  13   2      204.65      219.23     33.76 o 
  -3  13   2      479.28      491.19     16.89 o 
  -2  13   2      205.92      214.02     13.10 o 
  -1  13   2     1220.87     1282.50     22.97 o 
   0  13   2      470.72      445.89     14.60 o 
   1  13   2     1443.00     1455.72     30.64 o 
   2  13   2      101.73      128.01      8.61 o 
   3  13   2      590.95      607.52     22.37 o 
   4  13   2       13.33        8.14     11.95 o 
   5  13   2       63.52       79.94     16.27 o 
   6  13   2        2.33       -6.75     13.55 o 
  -5  14   2      364.00      353.45     26.50 o 
  -4  14   2      212.04      233.45     20.95 o 
  -3  14   2      791.77      861.70     23.33 o 
  -2  14   2      710.05      741.42     20.73 o 
  -1  14   2      690.17      729.11     19.55 o 
   0  14   2      601.44      620.29     31.10 o 
   1  14   2      492.36      495.54     15.87 o 
   2  14   2       88.91      159.65     13.25 o 
   3  14   2       49.22       42.30     15.05 o 
   4  14   2       12.18       19.24     12.82 o 
   5  14   2        1.76       11.39     13.90 o 
  -5  15   2      112.03      131.99     18.08 o 
  -4  15   2      308.45      387.22     24.04 o 
  -3  15   2      146.52      174.94     14.42 o 
  -2  15   2      320.02      310.18     14.57 o 
  -1  15   2       69.90       70.14     11.64 o 
   0  15   2       29.58       16.42      6.83 o 
   1  15   2        0.78        5.51      7.42 o 
   2  15   2        1.57        9.79     11.05 o 
   3  15   2       16.66       12.61     15.98 o 
   4  15   2       25.98       15.66     12.99 o 
   5  15   2        4.39       26.64     14.68 o 
  -4  16   2        0.93      -13.77     11.94 o 
  -3  16   2      326.51      299.66     30.31 o 
  -2  16   2       57.93       95.09     15.29 o 
  -1  16   2      306.28      231.74     22.03 o 
   0  16   2       58.58       75.98     11.37 o 
   1  16   2      101.40       87.95     11.91 o 
   2  16   2        1.88        4.21     10.60 o 
   3  16   2       63.50       84.20     20.45 o 
   4  16   2        0.21        9.66     18.36 o 
  -4  17   2       46.41       70.91     15.90 o 
  -3  17   2        4.52       11.93     25.48 o 
  -2  17   2        5.00       23.96     13.84 o 
  -1  17   2        0.03        4.08     10.25 o 
   0  17   2        4.89       23.06     11.79 o 
   1  17   2        0.36       12.50     14.57 o 
   2  17   2       10.35      -12.17     14.30 o 
   3  17   2        0.75        0.39     25.05 o 
  -3  18   2       51.95       23.39     18.16 o 
  -2  18   2       77.31       85.65     16.20 o 
  -1  18   2        5.51       21.20     12.46 o 
   0  18   2      141.17      137.31     23.82 o 
   1  18   2        4.74       21.02     27.36 o 
   2  18   2      132.68      108.99     20.88 o 
  -1  19   2        8.26       51.09     21.37 o 
   0  19   2       18.79       63.69     21.83 o 
   1  19   2        0.16       20.16     29.08 o 
  -8   1   3        7.22        8.54      7.52 o 
  -7   1   3        7.01        6.15      4.51 o 
  -6   1   3      110.15       86.44      7.10 o 
  -5   1   3        6.17        2.52      2.93 o 
  -4   1   3     1106.27     1070.23     15.16 o 
  -3   1   3      112.67      102.96      5.41 o 
  -2   1   3     4494.77     4356.15     45.43 o 
  -1   1   3      116.78       78.18      2.58 o 
   0   1   3     8674.68     8593.54    130.57 o 
   1   1   3       36.68       23.42      2.78 o 
   2   1   3     5222.45     4907.73     60.01 o 
   3   1   3       47.31       45.82      3.51 o 
   4   1   3      388.46      322.58      8.60 o 
   5   1   3       66.66       92.47      6.02 o 
   6   1   3        8.65       14.04      5.66 o 
   7   1   3       58.69       81.19     12.37 o 
   8   1   3       55.82       50.96     17.66 o 
  -8   2   3      123.00       63.16     12.26 o 
  -7   2   3      135.83      177.44      8.47 o 
  -6   2   3      335.43      292.55      9.19 o 
  -5   2   3      232.67      261.97      8.23 o 
  -4   2   3      347.67      322.08      7.51 o 
  -3   2   3      634.66      631.88      9.17 o 
  -2   2   3       41.45       23.69      2.31 o 
  -1   2   3     5334.99     5158.58     92.40 o 
   0   2   3     1486.24     1183.82     25.10 o 
   1   2   3     5582.85     4982.81     64.77 o 
   2   2   3       14.65        1.65      2.53 o 
   3   2   3      485.37      550.97      8.72 o 
   4   2   3      175.27      185.26      7.51 o 
   5   2   3        7.63       14.17      4.31 o 
   6   2   3        4.12       14.66      5.49 o 
   7   2   3       16.01       18.36      8.74 o 
   8   2   3        1.34        4.55     16.26 o 
  -8   3   3       52.07       65.93     23.28 o 
  -7   3   3        8.65       20.89      6.28 o 
  -6   3   3      130.58       96.83      8.57 o 
  -5   3   3       11.01        4.47      3.57 o 
  -4   3   3      185.90      231.99      6.47 o 
  -3   3   3       27.38       29.40      3.08 o 
  -2   3   3       27.89       45.26      2.67 o 
  -1   3   3     1456.69     1333.07     21.77 o 
   0   3   3      318.89      365.84      6.38 o 
   1   3   3     2149.60     1773.75     26.32 o 
   2   3   3      761.76      853.42     13.37 o 
   3   3   3      645.99      679.08     11.71 o 
   4   3   3      370.33      285.59      7.50 o 
   5   3   3      435.73      450.50     10.79 o 
   6   3   3      305.56      343.99     13.23 o 
   7   3   3      139.46      200.54     12.86 o 
   8   3   3      116.54      108.33     22.17 o 
  -8   4   3       51.04       79.35     13.76 o 
  -7   4   3        0.05       20.50      9.90 o 
  -6   4   3       47.72       98.62      6.98 o 
  -5   4   3       13.37        9.68      3.75 o 
  -4   4   3      162.82      198.00      6.35 o 
  -3   4   3       21.19       15.71      2.70 o 
  -2   4   3      393.84      427.59      6.58 o 
  -1   4   3      319.81      399.48      7.57 o 
   0   4   3      927.05      795.83     11.28 o 
   1   4   3      175.41      193.83      5.30 o 
   2   4   3     2345.44     2158.07     30.05 o 
   3   4   3       36.28       23.67      3.80 o 
   4   4   3      563.51      565.79     14.41 o 
   5   4   3      307.74      329.69     10.85 o 
   6   4   3      225.58      260.43     11.96 o 
   7   4   3      129.26      156.89     15.57 o 
  -8   5   3      102.22      103.30     14.24 o 
  -7   5   3       15.04       11.34      9.91 o 
  -6   5   3      810.75      873.65     23.65 o 
  -5   5   3       41.23       41.10      4.54 o 
  -4   5   3     2968.18     2991.58     38.85 o 
  -3   5   3      137.96      159.67      4.98 o 
  -2   5   3     5833.18     6136.75     70.21 o 
  -1   5   3      245.56      231.61      5.16 o 
   0   5   3     4647.45     4504.82     55.75 o 
   1   5   3      199.87      196.60      6.11 o 
   2   5   3     2154.89     2050.44     28.95 o 
   3   5   3      363.96      350.95      9.59 o 
   4   5   3      738.85      800.36     19.83 o 
   5   5   3        0.44        9.04      5.10 o 
   6   5   3      149.05      165.79     10.35 o 
   7   5   3        0.01       15.84      9.49 o 
  -8   6   3       15.05       25.50     12.33 o 
  -7   6   3        0.21        3.73      9.94 o 
  -6   6   3      323.91      329.64     15.67 o 
  -5   6   3       50.98       48.74      6.56 o 
  -4   6   3     1356.53     1266.76     18.88 o 
  -3   6   3      138.68      119.67      4.26 o 
  -2   6   3     1472.81     1505.40     20.46 o 
  -1   6   3       28.13       58.41      3.16 o 
   0   6   3      562.90      567.38      8.90 o 
   1   6   3       30.12       47.71      3.89 o 
   2   6   3      105.09      126.89      4.73 o 
   3   6   3        3.86        5.66      3.58 o 
   4   6   3      190.88      210.55      8.79 o 
   5   6   3       28.29       53.00      6.45 o 
   6   6   3       74.56       73.94      9.12 o 
   7   6   3       21.08       40.83     11.66 o 
  -7   7   3       12.27       12.42     10.97 o 
  -6   7   3       13.08       26.60      8.47 o 
  -5   7   3       46.25       75.81      9.08 o 
  -4   7   3      100.71      142.64      5.57 o 
  -3   7   3      271.83      327.66      6.64 o 
  -2   7   3      799.95      878.43     13.96 o 
  -1   7   3     1782.53     1712.08     22.92 o 
   0   7   3     1816.33     2040.12     25.33 o 
   1   7   3      124.63      215.90      5.59 o 
   2   7   3     1386.48     1601.43     22.39 o 
   3   7   3       60.45      100.87      6.30 o 
   4   7   3      365.48      365.83     11.64 o 
   5   7   3       11.38       13.85      5.68 o 
   6   7   3       87.45      102.98     15.39 o 
   7   7   3       94.05       86.21     26.89 o 
  -7   8   3       63.09       65.10     12.98 o 
  -6   8   3      223.08      222.87     26.18 o 
  -5   8   3       32.06       24.80      6.95 o 
  -4   8   3      939.75      984.10     18.95 o 
  -3   8   3      113.24      101.60      4.05 o 
  -2   8   3     3767.89     3804.89     50.55 o 
  -1   8   3      258.10      233.76      5.99 o 
   0   8   3     3618.91     3913.86     46.27 o 
   1   8   3       82.15       80.39      3.89 o 
   2   8   3      413.08      431.69     10.07 o 
   3   8   3        9.45       30.74      3.93 o 
   4   8   3       74.22       93.22      8.09 o 
   5   8   3      108.34      173.79      8.91 o 
   6   8   3        0.66       12.60      9.82 o 
   7   8   3       69.70       62.76     14.76 o 
  -7   9   3       33.25       17.47     17.91 o 
  -6   9   3      595.15      544.82     22.90 o 
  -5   9   3       60.69       41.24      9.85 o 
  -4   9   3      739.89      783.06     18.59 o 
  -3   9   3      508.46      499.06     11.35 o 
  -2   9   3      306.23      322.93      7.56 o 
  -1   9   3     1337.24     1500.83     22.27 o 
   0   9   3       78.08       75.96      5.97 o 
   1   9   3     1863.43     1790.06     27.99 o 
   2   9   3      248.45      310.29      8.37 o 
   3   9   3      575.63      611.97     12.50 o 
   4   9   3      119.07      135.87      8.01 o 
   5   9   3       21.67       16.65      9.17 o 
   6   9   3      160.71      190.68     15.67 o 
   7   9   3      112.25       94.95     19.19 o 
  -7  10   3       20.74       23.38     12.00 o 
  -6  10   3        0.34      -11.09      9.38 o 
  -5  10   3       86.76      117.48      9.81 o 
  -4  10   3        4.35       10.65      6.34 o 
  -3  10   3      284.04      257.04      9.63 o 
  -2  10   3      184.80      130.75      7.60 o 
  -1  10   3       49.65       40.95      4.37 o 
   0  10   3       29.27       36.37      4.04 o 
   1  10   3       90.07       80.16      6.46 o 
   2  10   3      180.42      224.13      8.23 o 
   3  10   3      631.02      658.09     16.24 o 
   4  10   3      398.67      374.02     11.90 o 
   5  10   3      362.02      353.68     18.22 o 
   6  10   3      478.75      468.36     24.27 o 
  -7  11   3        3.99        5.21     11.24 o 
  -6  11   3       20.36       15.51     10.97 o 
  -5  11   3        1.83       -2.35      8.96 o 
  -4  11   3       56.34       72.28      9.32 o 
  -3  11   3      224.55      232.26     12.04 o 
  -2  11   3        1.25        9.18      4.81 o 
  -1  11   3     1159.38     1132.46     19.75 o 
   0  11   3        3.15       10.02      5.01 o 
   1  11   3     2034.64     1868.57     32.57 o 
   2  11   3       87.52      162.02      7.83 o 
   3  11   3     1834.30     1782.56     33.14 o 
   4  11   3       34.21       24.18     12.22 o 
   5  11   3      838.49      769.26     31.06 o 
   6  11   3       95.63       59.46     15.94 o 
  -6  12   3       56.41       53.75     14.49 o 
  -5  12   3        4.52       22.50     13.10 o 
  -4  12   3       79.93       86.59     12.92 o 
  -3  12   3        2.22       45.68      8.18 o 
  -2  12   3      536.27      480.02     13.39 o 
  -1  12   3        4.53       10.88      4.81 o 
   0  12   3      868.37      862.54     21.78 o 
   1  12   3      471.98      507.79     14.89 o 
   2  12   3      936.29      855.27     17.58 o 
   3  12   3      603.07      521.88     18.48 o 
   4  12   3      741.90      655.33     38.80 o 
   5  12   3      523.67      444.59     25.12 o 
   6  12   3      281.93      242.80     22.31 o 
  -6  13   3      202.30      203.95     20.76 o 
  -5  13   3       61.85       57.00     20.90 o 
  -4  13   3      307.22      314.09     33.58 o 
  -3  13   3      230.54      260.89     14.79 o 
  -2  13   3      504.68      526.01     16.74 o 
  -1  13   3     1016.65      900.83     30.05 o 
   0  13   3      135.34      165.56     10.25 o 
   1  13   3     1598.86     1538.80     32.49 o 
   2  13   3      171.14      222.30     12.23 o 
   3  13   3     1099.25     1051.12     41.13 o 
   4  13   3       20.49       30.29     13.08 o 
   5  13   3      387.39      399.65     25.67 o 
  -5  14   3        0.05       21.98     14.06 o 
  -4  14   3      298.84      278.63     47.40 o 
  -3  14   3      159.46      150.82     19.06 o 
  -2  14   3      542.08      520.96     17.26 o 
  -1  14   3      425.33      411.00     14.67 o 
   0  14   3      760.42      780.98     20.81 o 
   1  14   3      183.02      172.62      9.96 o 
   2  14   3      572.43      564.66     20.70 o 
   3  14   3      164.65      158.02     17.75 o 
   4  14   3      236.47      224.76     20.10 o 
   5  14   3        2.12       -3.54     15.18 o 
  -5  15   3       38.75       19.43     14.31 o 
  -4  15   3       54.58       65.98     14.89 o 
  -3  15   3      230.94      201.55     16.42 o 
  -2  15   3       24.41       29.74      8.46 o 
  -1  15   3      321.89      315.10     13.79 o 
   0  15   3       35.47       34.56      7.24 o 
   1  15   3      345.89      315.04     12.65 o 
   2  15   3      361.02      449.75     22.87 o 
   3  15   3      100.11       99.02     20.66 o 
   4  15   3      160.62      126.62     16.95 o 
   5  15   3        0.18       17.79     14.69 o 
  -4  16   3       11.06       24.37     17.89 o 
  -3  16   3       17.71       22.35     11.55 o 
  -2  16   3       44.29       55.39     10.92 o 
  -1  16   3       11.63       10.95      9.63 o 
   0  16   3       57.80       80.93     10.67 o 
   1  16   3       31.85       30.38     10.28 o 
   2  16   3        5.38       13.36     16.81 o 
   3  16   3       28.07       32.84     18.13 o 
   4  16   3        5.73       15.68     18.61 o 
  -4  17   3       49.60       37.46     14.88 o 
  -3  17   3       45.62       36.85     18.26 o 
  -2  17   3        0.55      -11.18     11.86 o 
  -1  17   3       96.45      123.20     19.94 o 
   0  17   3       63.90       75.20     11.40 o 
   1  17   3       34.25       49.53     28.22 o 
   2  17   3       14.72        9.70     15.91 o 
   3  17   3       22.28       39.65     18.95 o 
  -3  18   3        0.17       19.35     18.68 o 
  -2  18   3        0.54       -0.90     13.47 o 
  -1  18   3        0.01       44.62     14.13 o 
   0  18   3        1.19       16.89     18.52 o 
   1  18   3       31.15       46.07     27.93 o 
   2  18   3        4.21       12.82     14.97 o 
  -1  19   3       51.43      115.36     34.99 o 
   0  19   3        0.27       10.01     19.65 o 
   1  19   3       69.17      116.05     35.71 o 
  -8   0   4       55.14       64.35     17.16 o 
  -7   0   4       30.53       50.27      8.52 o 
  -6   0   4      243.97      174.29     10.60 o 
  -5   0   4      214.12      184.74     11.06 o 
  -4   0   4       45.31       74.71      6.99 o 
  -3   0   4      382.88      325.84     10.75 o 
  -2   0   4     2698.67     2890.10     43.52 o 
  -1   0   4      528.22      400.66      8.70 o 
   0   0   4     1510.07     1298.01     48.57 o 
   1   0   4      398.27      296.02     10.18 o 
   2   0   4      889.95      941.84     19.25 o 
   3   0   4      740.57      719.88     16.88 o 
   4   0   4     1301.68     1536.50     40.44 o 
   5   0   4      197.55      226.77     14.63 o 
   6   0   4      242.78      249.13     21.76 o 
   7   0   4      225.53      316.47     37.15 o 
   8   0   4       81.49      157.51     31.96 o 
  -8   1   4        1.37       13.10      7.36 o 
  -7   1   4        1.80        5.81      4.39 o 
  -6   1   4       25.99       15.73      4.43 o 
  -5   1   4       16.53       21.59      3.82 o 
  -4   1   4      154.21      167.70      5.07 o 
  -3   1   4      640.12      768.81     10.48 o 
  -2   1   4      300.83      319.58      5.49 o 
  -1   1   4     1733.63     1821.26     23.95 o 
   0   1   4      561.62      462.06      7.45 o 
   1   1   4     9063.30     8707.96    118.31 o 
   2   1   4     1482.66     1207.38     17.33 o 
   3   1   4      181.75      258.80      7.00 o 
   4   1   4      622.82      629.80     13.50 o 
   5   1   4       49.97       67.08      6.21 o 
   6   1   4        7.91       10.99      7.55 o 
   7   1   4       11.92       26.35     14.85 o 
   8   1   4        9.06       42.00     18.15 o 
  -8   2   4        1.21        4.21     10.21 o 
  -7   2   4        0.92        8.41      5.20 o 
  -6   2   4       37.00       57.21      5.46 o 
  -5   2   4       46.90       35.44      4.03 o 
  -4   2   4      928.59      884.57     12.99 o 
  -3   2   4        1.89        0.90      2.01 o 
  -2   2   4     5060.61     5304.61     63.90 o 
  -1   2   4       56.54       49.32      2.55 o 
   0   2   4     1376.28     1220.69     20.46 o 
   1   2   4      410.75      365.70      8.03 o 
   2   2   4      125.31      135.70      6.15 o 
   3   2   4      120.50      112.06      6.24 o 
   4   2   4       94.23       65.24      5.33 o 
   5   2   4       98.64      114.09      7.88 o 
   6   2   4      110.69      137.60      9.51 o 
   7   2   4        0.72       17.86     20.88 o 
   8   2   4        1.20       19.98     17.20 o 
  -8   3   4       64.21       58.35     12.09 o 
  -7   3   4      101.77      100.60     11.01 o 
  -6   3   4        1.48        8.24      4.53 o 
  -5   3   4      177.38      218.22      7.13 o 
  -4   3   4      102.07      118.89      5.35 o 
  -3   3   4       82.10       94.38      4.30 o 
  -2   3   4      124.38      123.12      5.32 o 
  -1   3   4     1872.37     2152.31     36.56 o 
   0   3   4      139.23      161.20      4.15 o 
   1   3   4        0.20       43.62      3.48 o 
   2   3   4      160.07      193.43      6.30 o 
   3   3   4      266.80      245.74      6.53 o 
   4   3   4       67.64       77.86      5.62 o 
   5   3   4      221.90      294.90     11.31 o 
   6   3   4       65.44       67.13      8.10 o 
   7   3   4        0.51       20.42     15.16 o 
  -8   4   4        0.22       -6.97     10.16 o 
  -7   4   4        2.61       13.59      8.19 o 
  -6   4   4       47.62       61.12      6.36 o 
  -5   4   4       50.83       39.82      4.50 o 
  -4   4   4      376.67      382.99      8.32 o 
  -3   4   4        0.00        1.39      2.33 o 
  -2   4   4      963.29      865.75     16.78 o 
  -1   4   4      775.78      756.28     14.24 o 
   0   4   4     5307.58     4962.21     59.81 o 
   1   4   4     3585.96     2963.24     51.51 o 
   2   4   4      375.30      461.56      9.75 o 
   3   4   4      543.88      557.27     11.47 o 
   4   4   4       19.29       21.69      4.82 o 
   5   4   4      144.11      187.13      9.81 o 
   6   4   4       23.18       31.46      7.15 o 
   7   4   4        4.61       10.73     11.86 o 
  -8   5   4       78.24      112.57     14.67 o 
  -7   5   4        4.46       -6.41      9.24 o 
  -6   5   4      229.18      223.89     17.18 o 
  -5   5   4        1.97        2.07      3.91 o 
  -4   5   4        2.05        4.08      3.07 o 
  -3   5   4       10.07       10.92      2.71 o 
  -2   5   4     1006.31      931.44     16.08 o 
  -1   5   4      891.74      794.12     11.60 o 
   0   5   4     4254.22     3982.71     48.75 o 
   1   5   4        1.23        3.53      2.33 o 
   2   5   4     1512.69     1365.03     24.29 o 
   3   5   4       30.87       31.63      4.18 o 
   4   5   4       67.46       81.45      6.05 o 
   5   5   4       68.63      114.19      9.18 o 
   6   5   4       49.18       58.55      8.83 o 
   7   5   4        7.72       -1.86     10.82 o 
  -8   6   4       81.65       68.18     14.16 o 
  -7   6   4        1.02       15.03     10.16 o 
  -6   6   4      291.25      340.23     15.93 o 
  -5   6   4       47.73       53.74      7.55 o 
  -4   6   4      551.10      608.70     11.02 o 
  -3   6   4      779.14      702.31     11.56 o 
  -2   6   4      108.38      190.17     10.30 o 
  -1   6   4       13.85       -0.32      2.71 o 
   0   6   4      245.22      279.48      5.98 o 
   1   6   4      281.58      252.13      5.74 o 
   2   6   4        0.05        6.31      2.59 o 
   3   6   4        0.40        3.47      2.97 o 
   4   6   4        0.43        5.50      4.40 o 
   5   6   4       10.55       31.57      6.07 o 
   6   6   4        0.12       -3.58      6.75 o 
   7   6   4        0.51      -19.41     13.48 o 
  -8   7   4        1.74        8.30     12.02 o 
  -7   7   4       70.42      105.12     13.61 o 
  -6   7   4       52.01       81.01     10.33 o 
  -5   7   4      229.35      274.09     13.67 o 
  -4   7   4      168.00      200.24      7.74 o 
  -3   7   4      230.24      266.34      7.57 o 
  -2   7   4     2638.49     2679.35     39.28 o 
  -1   7   4      987.64     1039.67     15.12 o 
   0   7   4     6955.58     6964.13     79.70 o 
   1   7   4      551.95      624.42     10.25 o 
   2   7   4     4205.77     4228.81     65.81 o 
   3   7   4      613.21      598.59     13.30 o 
   4   7   4     2202.97     2070.58     34.23 o 
   5   7   4      129.09      163.88      9.14 o 
   6   7   4      342.28      315.78     20.53 o 
   7   7   4        0.05       23.54     14.92 o 
  -7   8   4       29.84       18.25     11.06 o 
  -6   8   4       27.86       24.07      8.89 o 
  -5   8   4        6.53        3.66      7.34 o 
  -4   8   4       96.39      119.59      9.84 o 
  -3   8   4       98.48      117.31      4.91 o 
  -2   8   4      493.64      531.64     11.00 o 
  -1   8   4       12.86       21.55      3.20 o 
   0   8   4        2.62       73.28      3.86 o 
   1   8   4      444.01      502.60      9.38 o 
   2   8   4      118.05      154.55      6.15 o 
   3   8   4     1183.37     1188.69     25.54 o 
   4   8   4       92.88      102.64      7.21 o 
   5   8   4      254.01      257.07     10.89 o 
   6   8   4       13.51        7.32     12.09 o 
   7   8   4       46.67       29.90     14.34 o 
  -7   9   4        8.38       22.76     11.75 o 
  -6   9   4        0.12       19.76     10.25 o 
  -5   9   4        5.82        9.29      6.64 o 
  -4   9   4       87.51       71.15     11.75 o 
  -3   9   4      212.46      235.86      6.72 o 
  -2   9   4       11.20       11.42      2.89 o 
  -1   9   4      519.52      545.57     10.48 o 
   0   9   4      124.58      178.02      5.96 o 
   1   9   4      406.64      388.90      9.13 o 
   2   9   4     1186.11     1180.85     20.73 o 
   3   9   4       14.81       38.32      6.02 o 
   4   9   4      328.23      330.47     12.44 o 
   5   9   4       63.22       73.51      9.94 o 
   6   9   4      234.54      223.05     29.36 o 
   7   9   4       82.41       75.24     16.88 o 
  -7  10   4      248.50      241.93     18.54 o 
  -6  10   4      140.50      113.87     21.49 o 
  -5  10   4      554.19      566.75     16.77 o 
  -4  10   4      429.96      446.13     15.50 o 
  -3  10   4      569.33      562.54     16.43 o 
  -2  10   4      329.70      361.76      9.31 o 
  -1  10   4     1223.28     1148.14     18.37 o 
   0  10   4      414.92      397.53      9.11 o 
   1  10   4      809.96      828.88     19.09 o 
   2  10   4       54.30       65.19      5.77 o 
   3  10   4      117.56      154.84      8.83 o 
   4  10   4        1.99       16.27      6.22 o 
   5  10   4      136.72      110.57     16.13 o 
   6  10   4        0.07       25.63     13.41 o 
  -7  11   4       81.50      104.26     17.65 o 
  -6  11   4      143.94      133.31     22.94 o 
  -5  11   4      100.23      130.99     26.31 o 
  -4  11   4      407.86      446.26     16.13 o 
  -3  11   4      108.63      123.64     13.78 o 
  -2  11   4      234.65      237.57      9.58 o 
  -1  11   4       22.99       73.55      6.81 o 
   0  11   4      232.00      201.39      7.14 o 
   1  11   4       33.91      121.03      8.19 o 
   2  11   4      377.64      335.15     10.39 o 
   3  11   4        9.08       45.51      6.83 o 
   4  11   4        0.39       12.46      7.25 o 
   5  11   4      110.86      162.37     28.99 o 
   6  11   4       22.11       27.02     14.57 o 
  -6  12   4       96.16       68.53     15.67 o 
  -5  12   4      429.58      433.22     24.31 o 
  -4  12   4       29.74       31.27      8.28 o 
  -3  12   4      915.01      903.71     23.19 o 
  -2  12   4       18.30       38.14      7.59 o 
  -1  12   4      394.24      372.27     10.41 o 
   0  12   4        1.03       24.09      5.04 o 
   1  12   4        2.44        5.93      5.78 o 
   2  12   4        7.89       21.65      6.86 o 
   3  12   4       17.23       17.50      6.55 o 
   4  12   4       12.28       33.53     22.03 o 
   5  12   4      219.78      190.23     19.47 o 
   6  12   4       15.42       26.49     14.18 o 
  -6  13   4      238.35      221.24     21.12 o 
  -5  13   4       57.38       46.24     14.47 o 
  -4  13   4      259.67      260.76     24.61 o 
  -3  13   4       18.36       47.48     10.36 o 
  -2  13   4      461.96      446.97     15.62 o 
  -1  13   4       33.33       69.43      7.36 o 
   0  13   4      239.25      236.51     13.39 o 
   1  13   4       12.83       84.14      7.80 o 
   2  13   4        2.88       13.51      6.03 o 
   3  13   4        9.25       48.93      9.00 o 
   4  13   4        0.43       11.59     11.84 o 
   5  13   4        2.49       18.64     13.30 o 
  -5  14   4      123.35      105.84     16.75 o 
  -4  14   4      265.06      297.96     17.57 o 
  -3  14   4       43.12       43.75     10.60 o 
  -2  14   4      507.74      484.77     16.78 o 
  -1  14   4        1.28        7.51      8.95 o 
   0  14   4      624.80      581.43     15.95 o 
   1  14   4      148.06      141.95      9.37 o 
   2  14   4      638.27      661.34     17.62 o 
   3  14   4      632.36      610.12     23.11 o 
   4  14   4      179.66      260.96     23.47 o 
   5  14   4      449.05      408.36     30.53 o 
  -5  15   4        5.57       17.88     18.94 o 
  -4  15   4      185.62      203.14     19.21 o 
  -3  15   4       82.54       71.78     14.84 o 
  -2  15   4       46.22       52.51     10.13 o 
  -1  15   4      173.93      126.07     12.98 o 
   0  15   4        4.57        4.81      7.95 o 
   1  15   4      446.35      373.36     13.39 o 
   2  15   4       25.58       33.21     12.06 o 
   3  15   4      307.69      253.32     24.96 o 
   4  15   4       53.32       59.19     15.50 o 
  -4  16   4       11.39       23.46     13.21 o 
  -3  16   4        8.75       12.83     10.17 o 
  -2  16   4       47.27       65.41     11.45 o 
  -1  16   4        1.93        9.54      9.30 o 
   0  16   4       51.11       57.92     11.40 o 
   1  16   4        2.63       33.52      8.94 o 
   2  16   4       53.98      114.79     15.63 o 
   3  16   4        5.92       -7.69     23.90 o 
   4  16   4        0.39        9.39     16.33 o 
  -4  17   4        4.48        5.56     13.30 o 
  -3  17   4       59.96       71.88     12.94 o 
  -2  17   4        6.13       13.37      9.85 o 
  -1  17   4      175.77      158.59     18.07 o 
   0  17   4        7.30       19.77      7.94 o 
   1  17   4       78.34       56.73     29.66 o 
   2  17   4       28.60       43.47     22.89 o 
   3  17   4       26.73       34.31     27.93 o 
  -3  18   4       13.71       14.35     12.55 o 
  -2  18   4      140.08      141.38     18.13 o 
  -1  18   4        3.18        1.78     11.90 o 
   0  18   4      118.60      134.84     28.51 o 
   1  18   4        2.38      -10.37     25.34 o 
   2  18   4        6.02       11.81     27.64 o 
  -1  19   4       25.06       18.56     13.87 o 
   0  19   4        0.00       11.23     27.93 o 
  -8   1   5       38.07       27.28      8.12 o 
  -7   1   5       14.68        8.72      5.13 o 
  -6   1   5      183.50      191.36      6.96 o 
  -5   1   5       24.14       22.21      3.80 o 
  -4   1   5     1169.21     1074.34     14.28 o 
  -3   1   5        4.33        3.58      2.12 o 
  -2   1   5     5604.67     5618.38     67.08 o 
  -1   1   5       17.06       30.35      2.23 o 
   0   1   5     5667.55     5290.35     78.18 o 
   1   1   5      923.40      721.12     11.62 o 
   2   1   5     3896.96     3975.23     51.45 o 
   3   1   5       15.35       18.55      4.13 o 
   4   1   5     1458.24     1530.91     27.88 o 
   5   1   5       22.52       28.17      5.89 o 
   6   1   5      298.14      315.82     19.89 o 
   7   1   5       14.84        2.53     14.68 o 
  -8   2   5       23.22       49.65     10.80 o 
  -7   2   5       34.80       25.01      5.53 o 
  -6   2   5       56.33       56.65      5.45 o 
  -5   2   5       23.22       12.35      3.18 o 
  -4   2   5       51.08       63.15      3.69 o 
  -3   2   5        7.17        5.47      2.24 o 
  -2   2   5       84.43      128.01      3.96 o 
  -1   2   5       34.94       20.39      2.15 o 
   0   2   5       52.82       48.99      3.17 o 
   1   2   5      228.74      259.86      8.03 o 
   2   2   5       86.17       65.11      4.33 o 
   3   2   5      274.04      299.18      8.81 o 
   4   2   5       17.55       22.88      4.88 o 
   5   2   5       54.42       50.52      7.72 o 
   6   2   5       16.49       10.91      7.58 o 
   7   2   5        0.24        0.15     12.72 o 
  -8   3   5       28.74       13.52     10.88 o 
  -7   3   5       50.62       80.37      7.74 o 
  -6   3   5       55.09       46.12      5.94 o 
  -5   3   5        2.75        3.26      3.30 o 
  -4   3   5        0.14        7.31      3.68 o 
  -3   3   5       97.33       79.64      3.82 o 
  -2   3   5        3.30        6.52      3.11 o 
  -1   3   5       13.06        7.87      1.76 o 
   0   3   5     1443.29     1542.15     19.01 o 
   1   3   5      594.37      542.96     10.74 o 
   2   3   5      173.21      166.23      6.55 o 
   3   3   5      144.27      119.95      5.81 o 
   4   3   5      100.51      135.78      7.12 o 
   5   3   5      148.32       99.46      9.14 o 
   6   3   5      197.68      229.48     14.40 o 
   7   3   5       29.09       31.68     15.35 o 
  -8   4   5       69.21       46.57     12.45 o 
  -7   4   5        2.91        9.13      8.29 o 
  -6   4   5      137.98      133.77      9.36 o 
  -5   4   5        0.77       11.99      3.85 o 
  -4   4   5      372.53      372.54      7.65 o 
  -3   4   5       55.13       27.16      2.41 o 
  -2   4   5       30.42       26.53      4.08 o 
  -1   4   5      635.85      640.75      9.69 o 
   0   4   5      408.01      352.63      6.39 o 
   1   4   5     1099.26     1003.86     14.55 o 
   2   4   5       70.58      101.71      6.44 o 
   3   4   5      274.80      277.64     10.43 o 
   4   4   5       27.08       26.30      6.25 o 
   5   4   5       85.22      100.80      9.31 o 
   6   4   5       51.62       68.44     13.51 o 
   7   4   5       28.20       44.69     15.78 o 
  -8   5   5      120.45       77.02     14.05 o 
  -7   5   5        4.80       -1.51      9.62 o 
  -6   5   5      387.18      385.26     15.96 o 
  -5   5   5       20.82       28.69      4.60 o 
  -4   5   5      541.25      524.53      9.18 o 
  -3   5   5      241.23      266.93      9.88 o 
  -2   5   5      778.57      729.74     13.51 o 
  -1   5   5     1574.95     1501.54     17.79 o 
   0   5   5      986.91     1156.45     15.28 o 
   1   5   5      428.96      459.12      7.80 o 
   2   5   5      180.66      237.87      6.73 o 
   3   5   5      376.96      350.74     10.72 o 
   4   5   5       18.76       22.64      5.71 o 
   5   5   5       41.69       21.06      6.96 o 
   6   5   5       16.51       29.07      9.38 o 
   7   5   5        0.13        3.93     15.11 o 
  -8   6   5       55.54       50.37     13.30 o 
  -7   6   5      132.02      125.16     14.35 o 
  -6   6   5      347.62      410.05     16.59 o 
  -5   6   5      319.54      367.06     12.44 o 
  -4   6   5     1107.64     1155.75     17.35 o 
  -3   6   5      869.76      955.56     18.71 o 
  -2   6   5     4789.45     4928.37     68.44 o 
  -1   6   5     1406.13     1747.93     21.68 o 
   0   6   5     4969.22     4926.56     60.22 o 
   1   6   5      277.17      352.68      7.08 o 
   2   6   5       51.06       71.89      5.10 o 
   3   6   5        0.40       -3.33      4.21 o 
   4   6   5       94.33       96.61      7.44 o 
   5   6   5        5.43       15.22      5.90 o 
   6   6   5       16.99       22.35     13.34 o 
   7   6   5        7.75       -3.41     10.01 o 
  -8   7   5       22.27        8.56     13.95 o 
  -7   7   5       12.78       16.25     20.86 o 
  -6   7   5        3.82       24.04     11.30 o 
  -5   7   5      100.47      114.13     10.00 o 
  -4   7   5      124.65      126.83      5.93 o 
  -3   7   5        1.35       13.22      4.61 o 
  -2   7   5      406.79      483.66     19.56 o 
  -1   7   5      579.98      626.88     10.38 o 
   0   7   5      303.58      351.66      7.00 o 
   1   7   5       85.64       63.69      3.65 o 
   2   7   5       16.17       61.03      4.53 o 
   3   7   5        2.12       -1.20      4.79 o 
   4   7   5        0.00       20.41      4.97 o 
   5   7   5      125.09      150.80      9.92 o 
   6   7   5        5.52       24.50      9.18 o 
   7   7   5      119.40      110.30     34.99 o 
  -7   8   5       29.72       26.98     11.71 o 
  -6   8   5      160.60      140.75     11.94 o 
  -5   8   5      323.41      320.36     12.97 o 
  -4   8   5      748.24      747.59     19.74 o 
  -3   8   5     1122.53     1141.11     22.45 o 
  -2   8   5     1268.11     1341.76     27.01 o 
  -1   8   5     2013.14     2107.17     29.52 o 
   0   8   5     1140.76     1227.57     16.78 o 
   1   8   5     1447.80     1478.68     20.69 o 
   2   8   5     1681.57     1621.56     31.09 o 
   3   8   5      506.50      482.02     18.54 o 
   4   8   5       85.44       59.15      7.07 o 
   5   8   5       84.25       71.32      8.28 o 
   6   8   5       22.73       -9.44     13.35 o 
   7   8   5        7.39       16.26     14.10 o 
  -7   9   5      142.89      151.64     15.99 o 
  -6   9   5      133.57      147.13     12.37 o 
  -5   9   5       68.07       56.63      9.96 o 
  -4   9   5      238.69      257.14     12.61 o 
  -3   9   5      124.24      140.59     11.45 o 
  -2   9   5       14.95       20.07      3.26 o 
  -1   9   5      205.95      228.35      7.67 o 
   0   9   5      238.90      250.98      6.62 o 
   1   9   5       29.59       47.02      3.84 o 
   2   9   5      333.24      316.41     10.11 o 
   3   9   5       10.72        9.06      5.65 o 
   4   9   5       43.63       38.76      6.71 o 
   5   9   5        1.02       -1.09      6.93 o 
   6   9   5       32.44       16.85     13.08 o 
  -7  10   5       30.53       39.19     15.13 o 
  -6  10   5        2.35       -1.29     20.39 o 
  -5  10   5       10.17       13.06      9.01 o 
  -4  10   5       55.84       64.81      8.73 o 
  -3  10   5        3.50       13.67      6.60 o 
  -2  10   5       88.02       68.44      4.56 o 
  -1  10   5       52.96      110.46      5.32 o 
   0  10   5        3.19        6.58      3.18 o 
   1  10   5      142.38      161.19      6.60 o 
   2  10   5       29.36       44.72      5.18 o 
   3  10   5      435.23      406.36     12.83 o 
   4  10   5       14.84       15.48      6.16 o 
   5  10   5      107.92       84.13     15.30 o 
   6  10   5       32.04       24.94     14.23 o 
  -7  11   5       63.95       32.85     15.47 o 
  -6  11   5        4.62       23.82     13.72 o 
  -5  11   5      479.27      518.40     21.59 o 
  -4  11   5      163.65      220.58     23.87 o 
  -3  11   5      832.08      825.68     21.37 o 
  -2  11   5      243.09      274.71     10.16 o 
  -1  11   5      813.81      822.88     15.11 o 
   0  11   5      193.08      204.13     10.68 o 
   1  11   5     1430.47     1364.59     25.50 o 
   2  11   5      112.83      128.42      8.16 o 
   3  11   5      843.28      781.14     18.89 o 
   4  11   5       49.59       56.20      9.47 o 
   5  11   5      618.66      576.04     32.66 o 
   6  11   5       50.55       66.52     16.55 o 
  -6  12   5      170.52      173.89     19.70 o 
  -5  12   5      501.61      550.20     33.46 o 
  -4  12   5      426.86      469.20     16.84 o 
  -3  12   5     1046.56     1043.30     25.40 o 
  -2  12   5     1023.00     1010.90     32.04 o 
  -1  12   5      954.37      941.47     19.88 o 
   0  12   5     1271.26     1186.73     21.18 o 
   1  12   5     1379.12     1277.60     25.09 o 
   2  12   5     1486.63     1509.77     29.20 o 
   3  12   5     1040.34      984.21     23.63 o 
   4  12   5      686.94      608.85     44.82 o 
   5  12   5      208.11      250.69     21.71 o 
   6  12   5      297.22      189.25     21.57 o 
  -6  13   5      301.00      320.32     25.54 o 
  -5  13   5      307.98      268.48     29.09 o 
  -4  13   5      389.63      399.23     21.02 o 
  -3  13   5      735.43      777.38     22.74 o 
  -2  13   5      717.73      748.28     20.59 o 
  -1  13   5     1700.19     1710.58     34.57 o 
   0  13   5      488.60      574.21     15.32 o 
   1  13   5     1088.61     1000.43     21.64 o 
   2  13   5      286.15      321.16     12.34 o 
   3  13   5      452.31      444.01     14.72 o 
   4  13   5      141.05      162.58     37.30 o 
   5  13   5       26.08       29.56     14.19 o 
  -5  14   5       42.34       55.69     15.26 o 
  -4  14   5       74.24       77.08     12.29 o 
  -3  14   5      131.28      121.78     12.77 o 
  -2  14   5      237.75      273.01     18.11 o 
  -1  14   5      565.63      526.28     16.65 o 
   0  14   5      474.55      449.51     15.68 o 
   1  14   5      309.20      319.13     14.19 o 
   2  14   5      178.85      179.07     10.49 o 
   3  14   5       71.68       82.16     11.96 o 
   4  14   5      126.88      119.42     16.27 o 
   5  14   5      115.08      131.01     18.53 o 
  -5  15   5      186.37      178.54     19.62 o 
  -4  15   5       53.12       54.25     12.17 o 
  -3  15   5      186.69      177.59     14.54 o 
  -2  15   5        3.83        9.30      7.95 o 
  -1  15   5       26.03       33.12      9.93 o 
   0  15   5       65.91       37.42      9.45 o 
   1  15   5       11.44       11.58      7.21 o 
   2  15   5       48.09       43.32     12.63 o 
   3  15   5        0.68        8.11     11.94 o 
   4  15   5        2.47       15.41     19.85 o 
  -4  16   5      109.48       86.85     15.70 o 
  -3  16   5        2.42       12.16     10.33 o 
  -2  16   5      109.45      103.48     12.23 o 
  -1  16   5       15.38       14.38      9.87 o 
   0  16   5      106.51      102.71     12.19 o 
   1  16   5        8.40       10.14     10.28 o 
   2  16   5        3.81       -3.72     10.90 o 
   3  16   5       34.29       64.60     19.66 o 
   4  16   5       11.17        3.19     13.45 o 
  -4  17   5       19.20       15.19     13.87 o 
  -3  17   5        6.05        9.71     10.85 o 
  -2  17   5        1.43       15.41     13.32 o 
  -1  17   5       67.27       99.80     26.44 o 
   0  17   5       24.68       32.97     12.28 o 
   1  17   5       52.91       31.10     27.64 o 
   2  17   5        6.63       22.73     15.26 o 
   3  17   5       68.04       38.62     18.92 o 
  -3  18   5       55.93       47.30     12.30 o 
  -2  18   5        0.19        7.27     14.01 o 
  -1  18   5        1.17      -12.99     17.37 o 
   0  18   5        0.63       21.99      9.64 o 
   1  18   5        6.35        3.46     26.20 o 
   2  18   5        6.22       36.86     29.08 o 
   0  19   5        2.59       17.85     27.64 o 
  -8   0   6       28.81       21.91     12.06 o 
  -7   0   6      168.79      111.28      9.15 o 
  -6   0   6      101.44      110.11      8.28 o 
  -5   0   6      777.36      778.60     18.79 o 
  -4   0   6      671.66      778.25     15.94 o 
  -3   0   6      189.71      204.36     10.18 o 
  -2   0   6      130.13      185.80      6.84 o 
  -1   0   6      483.03      484.92     11.69 o 
   0   0   6      545.39      693.56     18.19 o 
   1   0   6      449.04      330.28      9.91 o 
   2   0   6      187.23      160.48     12.59 o 
   3   0   6        8.86       13.04      5.63 o 
   4   0   6      425.20      410.93     16.58 o 
   5   0   6       15.19       -1.65      6.95 o 
   6   0   6        2.73       27.59     12.40 o 
   7   0   6       21.32       29.66     20.73 o 
  -8   1   6       79.85       50.42     12.36 o 
  -7   1   6       42.39       32.02      5.60 o 
  -6   1   6      213.34      201.22      7.87 o 
  -5   1   6      450.89      422.15      9.46 o 
  -4   1   6      339.58      328.67      7.02 o 
  -3   1   6      199.69      171.75      6.61 o 
  -2   1   6      260.58      272.77      5.91 o 
  -1   1   6     2453.79     2642.43     32.52 o 
   0   1   6       12.60       24.81      3.36 o 
   1   1   6     5645.98     5163.96     90.37 o 
   2   1   6       14.62        6.47      2.84 o 
   3   1   6      275.51      220.48      7.86 o 
   4   1   6       19.39       16.24      4.84 o 
   5   1   6       91.74       83.27     10.23 o 
   6   1   6        0.92       12.89      8.37 o 
   7   1   6        1.49       -2.02     14.24 o 
  -8   2   6        0.31       -3.72      8.70 o 
  -7   2   6       89.39       75.15      8.80 o 
  -6   2   6      127.01      173.64     10.14 o 
  -5   2   6      376.02      391.65      8.04 o 
  -4   2   6      147.25      142.17      4.75 o 
  -3   2   6       87.65      115.09      4.43 o 
  -2   2   6     1336.39     1494.54     19.73 o 
  -1   2   6      379.86      398.52      7.28 o 
   0   2   6       16.24       21.98      3.08 o 
   1   2   6      223.19      214.14      5.30 o 
   2   2   6        1.93        0.92      3.12 o 
   3   2   6      192.30      179.92     10.04 o 
   4   2   6     1130.48     1122.69     21.96 o 
   5   2   6       25.13       51.76      7.55 o 
   6   2   6      455.65      467.54     19.83 o 
   7   2   6        9.59        0.47     13.83 o 
  -8   3   6        0.18      -19.65      9.83 o 
  -7   3   6       48.17       74.13      8.22 o 
  -6   3   6        3.21       14.81      5.71 o 
  -5   3   6       52.70       71.30      4.43 o 
  -4   3   6        0.64        6.13      2.48 o 
  -3   3   6      414.11      359.52      7.66 o 
  -2   3   6      723.61      717.54     12.60 o 
  -1   3   6       28.27       21.54      2.44 o 
   0   3   6        2.88        7.91      2.39 o 
   1   3   6      126.74      207.67      6.63 o 
   2   3   6        5.83       10.96      3.64 o 
   3   3   6       18.40       27.63      6.04 o 
   4   3   6       30.93       49.21      6.84 o 
   5   3   6      151.71      181.75     13.05 o 
   6   3   6       46.18       45.10      9.77 o 
   7   3   6       33.50       46.45     16.19 o 
  -8   4   6      113.95      113.93     14.30 o 
  -7   4   6      153.49      130.01     11.70 o 
  -6   4   6       49.17       41.70      7.40 o 
  -5   4   6      316.21      326.71      9.04 o 
  -4   4   6      387.29      363.76      7.48 o 
  -3   4   6      924.87      988.72     17.00 o 
  -2   4   6      411.08      342.54     10.60 o 
  -1   4   6      104.46      136.44      5.70 o 
   0   4   6     1056.69      923.52     13.24 o 
   1   4   6      156.33      221.23      6.62 o 
   2   4   6     2307.25     2503.80     38.13 o 
   3   4   6     1629.69     1492.54     29.89 o 
   4   4   6      275.52      295.88     11.89 o 
   5   4   6      838.92      776.64     21.05 o 
   6   4   6      142.98      172.53     17.25 o 
   7   4   6       86.63       84.61     18.32 o 
  -8   5   6       29.02        5.68     11.37 o 
  -7   5   6       55.46       44.72     10.91 o 
  -6   5   6       12.36       30.51      7.14 o 
  -5   5   6      166.21      164.85      8.07 o 
  -4   5   6        9.44        9.96      2.71 o 
  -3   5   6     1746.66     1891.53     34.95 o 
  -2   5   6       94.09      113.50      5.65 o 
  -1   5   6     3357.11     4076.71     50.07 o 
   0   5   6     2213.27     2111.66     25.89 o 
   1   5   6     2807.05     2993.28     37.04 o 
   2   5   6     2279.04     2265.37     32.00 o 
   3   5   6     1472.17     1588.70     29.13 o 
   4   5   6      555.21      500.82     20.45 o 
   5   5   6       58.24       52.86      8.29 o 
   6   5   6       80.93       98.04     11.76 o 
   7   5   6       12.30       25.05     15.47 o 
  -8   6   6       48.31       54.18     13.59 o 
  -7   6   6       38.32       49.00     11.88 o 
  -6   6   6      310.17      308.08     17.07 o 
  -5   6   6       17.78       45.04      8.69 o 
  -4   6   6      393.52      422.83     13.65 o 
  -3   6   6      249.97      256.07      9.26 o 
  -2   6   6      994.86     1093.46     22.65 o 
  -1   6   6     1107.66     1074.13     14.43 o 
   0   6   6      930.40     1153.46     15.65 o 
   1   6   6     2900.78     2676.53     32.72 o 
   2   6   6       41.02       63.00      5.52 o 
   3   6   6      553.79      685.25     16.21 o 
   4   6   6       59.76       86.41      7.66 o 
   5   6   6       48.20       76.21      9.98 o 
   6   6   6        6.94       14.00      8.96 o 
   7   6   6       71.41       73.28     17.34 o 
  -8   7   6        4.77        1.09     12.06 o 
  -7   7   6      103.43      124.12     14.48 o 
  -6   7   6       22.16       28.99      8.64 o 
  -5   7   6      861.45      897.65     26.78 o 
  -4   7   6       34.63       44.15      7.16 o 
  -3   7   6     1931.46     2106.45     35.35 o 
  -2   7   6       22.69       28.54      5.67 o 
  -1   7   6     2814.53     2777.54     35.11 o 
   0   7   6      567.27      448.29      8.53 o 
   1   7   6     2188.32     2249.21     31.24 o 
   2   7   6        2.63        2.73      4.12 o 
   3   7   6      292.93      289.45     10.38 o 
   4   7   6       45.45       42.27      6.68 o 
   5   7   6       49.20       65.41      7.79 o 
   6   7   6       12.27        8.08      7.00 o 
   7   7   6        9.59       23.84     27.64 o 
  -7   8   6        0.21        2.38     10.59 o 
  -6   8   6       42.76       60.71     19.44 o 
  -5   8   6        0.27       10.66      7.36 o 
  -4   8   6       47.17       46.94      6.20 o 
  -3   8   6       14.36       20.47      4.80 o 
  -2   8   6       81.48       64.89      6.68 o 
  -1   8   6      146.90      171.85      5.15 o 
   0   8   6       62.50       61.84      3.96 o 
   1   8   6       28.16       37.49      3.65 o 
   2   8   6      121.73      124.24      6.13 o 
   3   8   6       23.77       48.84      6.27 o 
   4   8   6      243.65      245.96     12.49 o 
   5   8   6        4.24        4.21      9.02 o 
   6   8   6       14.96       -2.84     11.05 o 
   7   8   6        0.07        4.35     13.18 o 
  -7   9   6       21.45       12.75     13.74 o 
  -6   9   6        0.08      -10.52      9.52 o 
  -5   9   6       26.36       30.21      8.48 o 
  -4   9   6        2.39       -3.13      7.06 o 
  -3   9   6      416.47      447.98     12.30 o 
  -2   9   6        0.37        0.45      5.23 o 
  -1   9   6     1045.53     1045.54     16.81 o 
   0   9   6      214.92      248.11      6.72 o 
   1   9   6      388.37      410.85     11.50 o 
   2   9   6        0.03       13.00      5.23 o 
   3   9   6      134.59      172.92     10.67 o 
   4   9   6        1.00       13.37      5.99 o 
   5   9   6       26.92       27.32     11.96 o 
   6   9   6       48.11        8.83     13.41 o 
  -7  10   6       12.89       10.91     13.69 o 
  -6  10   6       98.67      125.55     13.76 o 
  -5  10   6       16.83       12.34      9.11 o 
  -4  10   6       36.96       42.26      8.08 o 
  -3  10   6       56.19       55.45      6.10 o 
  -2  10   6        4.27        5.14      5.99 o 
  -1  10   6      793.60      749.47     13.49 o 
   0  10   6       11.12       19.43      3.49 o 
   1  10   6      322.70      291.21     12.64 o 
   2  10   6       23.12       17.97      5.43 o 
   3  10   6      195.62      194.62     10.33 o 
   4  10   6        1.24        4.18      5.99 o 
   5  10   6      143.23      174.23     20.70 o 
   6  10   6       30.16       14.57     14.01 o 
  -7  11   6        6.41        3.05     13.25 o 
  -6  11   6       77.00       60.90     20.06 o 
  -5  11   6        8.41       -9.50      9.44 o 
  -4  11   6       16.91       12.90      7.74 o 
  -3  11   6        6.74       -7.66      6.42 o 
  -2  11   6        2.96       -4.57      6.01 o 
  -1  11   6        0.02       -1.57      4.06 o 
   0  11   6       17.21       12.15      3.56 o 
   1  11   6       16.79       17.84      5.24 o 
   2  11   6       81.74       66.34      9.52 o 
   3  11   6       23.94       27.24      6.72 o 
   4  11   6      130.91      161.18     10.19 o 
   5  11   6        0.00       16.34     12.95 o 
   6  11   6       38.01       48.80     15.71 o 
  -6  12   6       49.96       77.39     15.99 o 
  -5  12   6       39.22       44.58     11.45 o 
  -4  12   6       65.06       71.27     11.40 o 
  -3  12   6       44.80       33.29      8.31 o 
  -2  12   6        0.83        2.17      6.66 o 
  -1  12   6      212.47      207.14     10.15 o 
   0  12   6      117.06      110.40      7.31 o 
   1  12   6       12.64       30.36      5.79 o 
   2  12   6      188.25      217.45     15.06 o 
   3  12   6       24.00       34.35     10.32 o 
   4  12   6      211.63      221.72     19.88 o 
   5  12   6       56.96       35.43     13.98 o 
  -6  13   6       99.91      120.01     18.67 o 
  -5  13   6       15.22       13.16     15.09 o 
  -4  13   6      165.93      242.92     19.50 o 
  -3  13   6       64.22       89.93     17.83 o 
  -2  13   6      307.29      328.08     23.00 o 
  -1  13   6      214.99      243.43     12.14 o 
   0  13   6       45.13       24.07      6.45 o 
   1  13   6      208.84      242.87      9.88 o 
   2  13   6        5.36       19.50      6.74 o 
   3  13   6      164.45      173.90     10.64 o 
   4  13   6       13.99       16.12     13.10 o 
   5  13   6      209.20      174.22     19.64 o 
  -5  14   6      331.60      287.47     22.98 o 
  -4  14   6      274.49      353.94     20.24 o 
  -3  14   6      641.88      532.64     20.84 o 
  -2  14   6      444.89      470.14     16.55 o 
  -1  14   6      534.92      492.90     16.66 o 
   0  14   6      477.88      467.31     17.86 o 
   1  14   6      859.47      802.12     28.22 o 
   2  14   6      553.33      500.24     19.15 o 
   3  14   6      689.02      675.18     31.99 o 
   4  14   6      357.18      306.27     39.20 o 
   5  14   6      434.58      352.40     34.36 o 
  -5  15   6       17.78       19.46     14.69 o 
  -4  15   6       71.33       71.82     12.41 o 
  -3  15   6       10.55      -15.89      8.89 o 
  -2  15   6       55.51       39.55     10.47 o 
  -1  15   6        0.00       -0.16     12.26 o 
   0  15   6       47.85       29.22      9.29 o 
   1  15   6        4.74       14.89      6.55 o 
   2  15   6        0.01       11.01      6.75 o 
   3  15   6       17.69        8.07     14.05 o 
   4  15   6        5.64      -13.41     12.21 o 
  -4  16   6       13.21       16.15     10.96 o 
  -3  16   6      100.07      134.87     14.29 o 
  -2  16   6       10.53        9.38      9.64 o 
  -1  16   6      259.61      190.35     22.67 o 
   0  16   6        0.32        6.49      9.20 o 
   1  16   6      164.96      104.67     23.38 o 
   2  16   6        6.08        4.06     11.68 o 
   3  16   6       75.83       84.24     15.43 o 
  -3  17   6       28.89       36.38     11.17 o 
  -2  17   6       30.07       39.00     13.74 o 
  -1  17   6       15.53       23.31     13.01 o 
   0  17   6       69.72       87.29     31.39 o 
   1  17   6       18.29       68.82     29.66 o 
   2  17   6       90.87       57.59     29.66 o 
   3  17   6       34.12       59.49     20.47 o 
  -2  18   6        5.08        6.46     13.37 o 
  -1  18   6        0.17       -2.08     12.75 o 
   0  18   6       10.89       24.35     14.54 o 
   1  18   6        1.82       11.81     28.22 o 
   2  18   6        2.92      -21.31     26.49 o 
  -8   1   7       20.83       17.17      7.48 o 
  -7   1   7        3.44       10.16      4.72 o 
  -6   1   7      155.15      147.00      8.03 o 
  -5   1   7       57.80       50.32      4.37 o 
  -4   1   7     1441.77     1363.18     19.91 o 
  -3   1   7      416.32      387.65      8.60 o 
  -2   1   7     5392.85     5846.79     70.06 o 
  -1   1   7      673.50      649.53      9.84 o 
   0   1   7     3332.59     3312.34     46.79 o 
   1   1   7        4.81        7.63      2.66 o 
   2   1   7      745.49      831.62     19.19 o 
   3   1   7        4.57        3.28      3.70 o 
   4   1   7       11.94        7.37      4.55 o 
   5   1   7        0.02       -0.48      7.67 o 
   6   1   7        0.36        9.53      9.65 o 
   7   1   7        1.30       13.31     14.94 o 
  -8   2   7       17.77       20.78      9.89 o 
  -7   2   7        3.54        5.45      5.62 o 
  -6   2   7      196.82      228.06      7.79 o 
  -5   2   7        2.41       10.46      3.22 o 
  -4   2   7      544.67      562.63     10.05 o 
  -3   2   7      625.51      610.46     10.28 o 
  -2   2   7      161.52      232.38      5.35 o 
  -1   2   7     2800.02     2767.90     36.61 o 
   0   2   7      395.11      402.73      8.04 o 
   1   2   7     1555.17     1668.62     23.81 o 
   2   2   7      207.12      217.04      6.97 o 
   3   2   7      610.49      589.67     13.14 o 
   4   2   7       20.33       24.15      5.87 o 
   5   2   7      161.83      186.73     13.98 o 
   6   2   7       67.35      124.94     14.40 o 
   7   2   7        0.60       40.34     16.27 o 
  -8   3   7       13.16        3.99     10.11 o 
  -7   3   7        9.80        8.38      6.91 o 
  -6   3   7      102.18      109.36      8.24 o 
  -5   3   7        0.92        3.21      3.08 o 
  -4   3   7      498.59      525.62     14.24 o 
  -3   3   7       74.25       82.85      3.62 o 
  -2   3   7     1491.48     1401.05     18.84 o 
  -1   3   7      865.74      916.83     13.16 o 
   0   3   7     3167.89     3043.33     39.70 o 
   1   3   7        1.22        5.58      3.06 o 
   2   3   7      889.67      719.76     14.26 o 
   3   3   7       84.30      103.01      9.52 o 
   4   3   7      323.34      327.27     12.26 o 
   5   3   7       37.51       77.44      8.62 o 
   6   3   7      130.85      111.62     13.86 o 
   7   3   7       43.38       38.45     16.87 o 
  -8   4   7       85.98       79.46     14.38 o 
  -7   4   7        5.48       24.71      8.93 o 
  -6   4   7      113.54      128.02     10.11 o 
  -5   4   7      150.95      218.33      7.92 o 
  -4   4   7      147.64      135.27      5.29 o 
  -3   4   7      656.27      657.64     14.95 o 
  -2   4   7       21.71       17.79      3.99 o 
  -1   4   7      208.74      164.58      4.35 o 
   0   4   7     1121.09     1104.77     15.54 o 
   1   4   7       17.70       44.22      3.66 o 
   2   4   7      967.99      943.47     20.32 o 
   3   4   7      120.33      180.02      9.25 o 
   4   4   7       57.17       86.72      7.98 o 
   5   4   7      378.32      412.54     16.17 o 
   6   4   7       14.38       34.28      9.74 o 
   7   4   7      171.11      188.57     35.99 o 
  -8   5   7       94.44       66.17     13.83 o 
  -7   5   7      160.53      128.09     14.04 o 
  -6   5   7       96.00      117.84      9.40 o 
  -5   5   7     1109.82     1105.36     25.47 o 
  -4   5   7       75.58      123.87      6.58 o 
  -3   5   7     4232.98     4142.91     69.58 o 
  -2   5   7      372.67      387.97     10.53 o 
  -1   5   7     3916.83     4107.07     50.63 o 
   0   5   7      878.25      866.32     13.00 o 
   1   5   7     4319.49     4450.44     58.64 o 
   2   5   7      915.85     1010.71     18.86 o 
   3   5   7     1662.22     1607.86     32.17 o 
   4   5   7      493.69      503.78     15.78 o 
   5   5   7       63.68       88.99      9.42 o 
   6   5   7      408.47      412.01     19.74 o 
   7   5   7        0.26       15.30     15.58 o 
  -8   6   7       63.56       39.09     26.90 o 
  -7   6   7       70.13       87.85     12.88 o 
  -6   6   7      112.63       84.89     22.68 o 
  -5   6   7       24.03       31.50      7.09 o 
  -4   6   7      366.86      414.55     13.51 o 
  -3   6   7       61.13       89.40      6.42 o 
  -2   6   7     1989.33     1988.02     36.55 o 
  -1   6   7     1193.15     1314.90     18.30 o 
   0   6   7     3867.42     3975.74     49.48 o 
   1   6   7     1765.44     1991.89     25.26 o 
   2   6   7     2083.03     1984.05     30.76 o 
   3   6   7     1481.92     1592.35     29.76 o 
   4   6   7      527.11      452.56     17.09 o 
   5   6   7      398.71      374.46     14.86 o 
   6   6   7        5.86        5.86      8.79 o 
   7   6   7      101.11       90.11     34.41 o 
  -7   7   7       70.94       73.00     15.62 o 
  -6   7   7       81.55       70.49     11.75 o 
  -5   7   7      216.39      229.24     12.50 o 
  -4   7   7      266.85      300.28     10.96 o 
  -3   7   7      739.23      812.01     17.22 o 
  -2   7   7      645.93      678.54     16.63 o 
  -1   7   7     2592.41     2522.84     32.32 o 
   0   7   7      329.13      333.74      7.82 o 
   1   7   7      253.46      243.85      6.66 o 
   2   7   7        7.54       31.08      5.16 o 
   3   7   7      248.40      244.46     10.11 o 
   4   7   7       19.24       21.05      6.02 o 
   5   7   7       26.97       23.48      8.70 o 
   6   7   7        2.14        6.93      8.68 o 
   7   7   7        0.02        5.85     16.23 o 
  -7   8   7       76.77      107.43     14.64 o 
  -6   8   7      163.23      188.10     14.82 o 
  -5   8   7       25.15       53.46      8.95 o 
  -4   8   7      370.41      383.16     12.18 o 
  -3   8   7       30.90       23.35      5.11 o 
  -2   8   7      178.68      232.09     10.18 o 
  -1   8   7      255.10      283.89      6.13 o 
   0   8   7       29.53       24.50      3.37 o 
   1   8   7      844.98      800.75     15.65 o 
   2   8   7       77.44       98.43     10.14 o 
   3   8   7      324.37      330.60     11.50 o 
   4   8   7       59.42       60.59      7.51 o 
   5   8   7      133.18      150.56     12.27 o 
   6   8   7       84.18        6.38     13.52 o 
  -7   9   7       29.24       15.68     16.53 o 
  -6   9   7       28.68       23.27     10.95 o 
  -5   9   7       26.60       26.23      8.55 o 
  -4   9   7       48.37       62.50      8.84 o 
  -3   9   7        5.79        5.96      4.92 o 
  -2   9   7       75.36       80.65      7.56 o 
  -1   9   7      116.61       99.25      4.10 o 
   0   9   7       77.92       86.47      4.70 o 
   1   9   7       29.83       35.10      4.27 o 
   2   9   7       24.29       40.19      5.76 o 
   3   9   7       50.40       39.71      6.35 o 
   4   9   7        2.84        7.28      5.17 o 
   5   9   7        8.49        4.78      7.14 o 
   6   9   7        0.04       14.29     15.74 o 
  -7  10   7        6.11       17.95     14.27 o 
  -6  10   7       45.39       45.94     12.00 o 
  -5  10   7        1.54       15.46      9.66 o 
  -4  10   7       14.03       -7.50      6.61 o 
  -3  10   7       26.32       54.16      6.35 o 
  -2  10   7        3.07        3.46      5.80 o 
  -1  10   7      393.02      464.53     10.03 o 
   0  10   7        1.67       10.87      4.84 o 
   1  10   7      511.31      506.38     12.06 o 
   2  10   7       11.86        3.78      4.95 o 
   3  10   7      317.05      285.12     16.71 o 
   4  10   7        0.23       -0.44      5.52 o 
   5  10   7        8.77       18.30      8.63 o 
   6  10   7       11.47       19.68     13.87 o 
  -7  11   7       27.10       33.18     15.40 o 
  -6  11   7        1.38        7.29     10.73 o 
  -5  11   7       74.65      101.94     12.43 o 
  -4  11   7        0.28       -1.91      7.08 o 
  -3  11   7       97.90       61.90      8.64 o 
  -2  11   7       16.99        8.75      6.57 o 
  -1  11   7        0.48       -6.54      4.24 o 
   0  11   7       51.81       83.04      5.05 o 
   1  11   7       53.02       53.48      5.84 o 
   2  11   7      116.44      119.89      8.56 o 
   3  11   7       66.35       63.32      7.95 o 
   4  11   7       39.00       29.37      7.96 o 
   5  11   7       99.41       44.32     14.67 o 
   6  11   7        2.32       -0.46     13.61 o 
  -6  12   7       48.10       42.01     14.42 o 
  -5  12   7        0.16       -9.36      9.44 o 
  -4  12   7      313.63      259.29     15.77 o 
  -3  12   7        1.04       11.07      7.65 o 
  -2  12   7      127.99      120.97      9.95 o 
  -1  12   7       14.39       13.62      6.39 o 
   0  12   7       62.53       43.40      5.69 o 
   1  12   7      171.75      183.80      9.59 o 
   2  12   7       91.74       73.23      7.61 o 
   3  12   7       75.84       90.57      8.09 o 
   4  12   7       77.04       79.35      9.65 o 
   5  12   7      138.87       86.29     23.60 o 
  -6  13   7       62.07       25.02     20.42 o 
  -5  13   7        0.05       -7.71     10.01 o 
  -4  13   7      295.31      329.55     17.58 o 
  -3  13   7       16.09       47.15      9.14 o 
  -2  13   7      276.01      263.70     13.62 o 
  -1  13   7       87.95       72.52      9.21 o 
   0  13   7       76.88       45.24      7.67 o 
   1  13   7       28.59       10.52      5.87 o 
   2  13   7      229.72      240.55     14.01 o 
   3  13   7        0.73        0.39      5.93 o 
   4  13   7       22.96        0.88     12.43 o 
   5  13   7        0.31       32.97     18.70 o 
  -5  14   7       14.19       -0.45     10.39 o 
  -4  14   7       26.53       26.34     10.92 o 
  -3  14   7       60.11       63.09     11.63 o 
  -2  14   7       23.29        1.20      7.67 o 
  -1  14   7       50.39       27.59      7.77 o 
   0  14   7      145.03      119.35     11.37 o 
   1  14   7      112.63      124.98     14.04 o 
   2  14   7      123.31      143.77     11.39 o 
   3  14   7        0.18        9.31     11.02 o 
   4  14   7       22.91       15.18     12.45 o 
  -5  15   7       11.49       24.93     14.60 o 
  -4  15   7       29.50       18.67     11.44 o 
  -3  15   7      191.90      153.38     14.04 o 
  -2  15   7       11.39       17.01     13.01 o 
  -1  15   7      355.18      312.43     29.06 o 
   0  15   7        0.02       10.35     11.60 o 
   1  15   7      540.18      518.83     24.76 o 
   2  15   7       87.99      115.01     11.48 o 
   3  15   7      498.29      462.27     25.27 o 
   4  15   7       36.62       61.49     15.45 o 
  -4  16   7       43.82       43.22     12.10 o 
  -3  16   7       19.51       30.36     17.67 o 
  -2  16   7       77.82       66.75     11.53 o 
  -1  16   7       95.90      158.65     16.92 o 
   0  16   7       28.27       22.69     13.90 o 
   1  16   7       35.23       59.60     11.88 o 
   2  16   7        0.07       14.13     10.79 o 
   3  16   7      164.82      164.11     18.64 o 
  -3  17   7       25.56       41.30     11.69 o 
  -2  17   7       73.77       76.06     15.52 o 
  -1  17   7       98.13      113.86     16.13 o 
   0  17   7      181.22      211.72     61.91 o 
   1  17   7       44.97       65.65     29.95 o 
   2  17   7       30.63       32.25     26.78 o 
  -2  18   7       22.61       10.19     13.48 o 
  -1  18   7        0.09       23.28     13.55 o 
   0  18   7       35.87       59.73     17.15 o 
   1  18   7       39.68       36.86     29.37 o 
  -8   0   8      176.29      138.05     21.44 o 
  -7   0   8       12.73        0.26      8.06 o 
  -6   0   8      227.41      275.97     12.62 o 
  -5   0   8       56.59       85.17      9.08 o 
  -4   0   8      549.82      580.38     14.61 o 
  -3   0   8      479.95      443.68     11.45 o 
  -2   0   8     3961.02     3639.51     60.34 o 
  -1   0   8      778.61      822.10     20.64 o 
   0   0   8     3105.81     2975.18     56.32 o 
   1   0   8       90.10      109.71      8.81 o 
   2   0   8     2216.50     1714.69     42.79 o 
   3   0   8        1.40       -1.24      5.54 o 
   4   0   8      876.35      915.28     35.87 o 
   5   0   8       42.37       86.28     14.96 o 
   6   0   8       56.21       67.09     21.88 o 
   7   0   8       16.86       47.51     23.61 o 
  -8   1   8       39.13       28.15     10.13 o 
  -7   1   8        1.54        2.19      4.91 o 
  -6   1   8       81.24       97.72      6.21 o 
  -5   1   8       10.38       18.79      4.07 o 
  -4   1   8       76.58       87.70      4.80 o 
  -3   1   8      386.53      405.34      8.70 o 
  -2   1   8       83.36      120.74      4.51 o 
  -1   1   8     3161.88     3168.70     39.07 o 
   0   1   8       33.18       51.50      3.83 o 
   1   1   8       32.23       66.16      3.82 o 
   2   1   8        9.37       19.36      3.66 o 
   3   1   8      147.58      151.21      6.85 o 
   4   1   8      175.38      208.82     10.20 o 
   5   1   8      327.86      346.30     16.12 o 
   6   1   8        9.02       22.91     13.62 o 
   7   1   8        5.40       25.84     15.98 o 
  -8   2   8      157.95      167.32     13.86 o 
  -7   2   8        0.87        3.75      6.19 o 
  -6   2   8      744.25      668.28     13.80 o 
  -5   2   8        8.17       11.45      3.81 o 
  -4   2   8     1865.63     1836.47     25.51 o 
  -3   2   8      500.64      503.78      9.06 o 
  -2   2   8     2096.69     2241.75     28.72 o 
  -1   2   8      879.71      895.22     13.76 o 
   0   2   8     6166.48     5959.89    121.26 o 
   1   2   8      202.84      228.54      6.12 o 
   2   2   8     2186.93     2199.91     39.93 o 
   3   2   8      224.06      233.05      8.06 o 
   4   2   8      211.88      198.07     11.58 o 
   5   2   8      268.57      342.24     14.09 o 
   6   2   8       33.10       37.32     13.94 o 
   7   2   8        1.85       -6.28     14.96 o 
  -8   3   8      152.67      155.27     17.77 o 
  -7   3   8       32.69       16.69      7.44 o 
  -6   3   8      605.44      640.09     21.77 o 
  -5   3   8      222.72      241.57      8.54 o 
  -4   3   8      586.05      578.85     11.17 o 
  -3   3   8      569.02      669.47     10.89 o 
  -2   3   8      875.66      973.54     14.05 o 
  -1   3   8     2547.32     2781.35     35.05 o 
   0   3   8       13.14       14.14      2.74 o 
   1   3   8      951.70      993.62     14.92 o 
   2   3   8      421.87      371.37     11.38 o 
   3   3   8      767.97      703.03     17.60 o 
   4   3   8        8.56        6.90      5.61 o 
   5   3   8      588.88      554.66     17.60 o 
   6   3   8       19.62       37.02     14.12 o 
   7   3   8       39.26       59.15     18.22 o 
  -8   4   8        8.33       23.09     13.42 o 
  -7   4   8       68.70       65.69     10.00 o 
  -6   4   8       81.58      110.98     10.07 o 
  -5   4   8      443.72      372.15     11.68 o 
  -4   4   8      139.39      183.56     10.64 o 
  -3   4   8      100.74      131.08      5.77 o 
  -2   4   8        0.47        7.90      2.88 o 
  -1   4   8       39.81       45.76      2.91 o 
   0   4   8      278.82      341.68      6.70 o 
   1   4   8       10.58       26.35      4.05 o 
   2   4   8        0.09        8.93      4.61 o 
   3   4   8       81.41      107.84      7.70 o 
   4   4   8        3.80        9.79      6.03 o 
   5   4   8       47.06       59.66     12.83 o 
   6   4   8        7.67       15.88     13.33 o 
   7   4   8      115.65      104.69     19.03 o 
  -8   5   8      182.29      177.97     19.59 o 
  -7   5   8        7.01        6.23     12.32 o 
  -6   5   8      175.02      162.66     11.37 o 
  -5   5   8       45.04       83.68      8.71 o 
  -4   5   8      405.98      425.26     13.68 o 
  -3   5   8      921.97      950.40     24.17 o 
  -2   5   8       72.06       99.87      6.25 o 
  -1   5   8     1773.10     1726.86     23.07 o 
   0   5   8       57.77       51.47      3.93 o 
   1   5   8     2533.33     2746.63     40.20 o 
   2   5   8      102.10      114.99      8.35 o 
   3   5   8      934.28      955.54     22.08 o 
   4   5   8     1060.87      928.13     22.91 o 
   5   5   8       37.50       44.48      8.18 o 
   6   5   8      304.39      199.18     17.56 o 
   7   5   8        0.77       22.39     15.26 o 
  -8   6   8       30.36       37.86     18.70 o 
  -7   6   8       11.52       21.88     13.08 o 
  -6   6   8       93.09       89.17     11.96 o 
  -5   6   8      244.44      272.71     15.49 o 
  -4   6   8      465.13      469.35     14.74 o 
  -3   6   8      306.59      337.44     10.42 o 
  -2   6   8     2401.51     2406.81     43.09 o 
  -1   6   8     1350.61     1537.85     22.20 o 
   0   6   8     1510.51     1613.18     23.27 o 
   1   6   8     2271.81     2382.87     33.37 o 
   2   6   8      293.63      332.36      9.46 o 
   3   6   8      480.40      428.56     17.57 o 
   4   6   8       10.95       32.27      7.27 o 
   5   6   8      119.03      109.85     18.58 o 
   6   6   8      135.02       97.63     14.82 o 
   7   6   8        1.73       10.08     14.35 o 
  -7   7   8        8.69        7.28     15.25 o 
  -6   7   8        1.63        2.67     13.59 o 
  -5   7   8       34.53       25.92      7.10 o 
  -4   7   8       15.57       30.27      6.20 o 
  -3   7   8        1.55       15.75      4.87 o 
  -2   7   8       40.47       21.94      5.65 o 
  -1   7   8       16.89       11.55      2.97 o 
   0   7   8       24.90       13.88      3.32 o 
   1   7   8      359.94      297.23      8.21 o 
   2   7   8       49.76       82.40      5.17 o 
   3   7   8      347.77      373.08     13.13 o 
   4   7   8        7.59        1.78      6.27 o 
   5   7   8      221.66      253.53     17.87 o 
   6   7   8       17.47       37.29     12.59 o 
  -7   8   8        8.18        6.64     11.85 o 
  -6   8   8        4.45       10.93     10.21 o 
  -5   8   8       14.80       12.60      7.76 o 
  -4   8   8      118.61      109.63      8.68 o 
  -3   8   8      275.97      305.42     10.46 o 
  -2   8   8       14.99       24.98      6.53 o 
  -1   8   8       55.67       91.14      4.17 o 
   0   8   8       26.72       29.64      3.52 o 
   1   8   8       27.89       38.05      4.21 o 
   2   8   8       42.55       22.71      5.33 o 
   3   8   8      187.40      188.91      9.63 o 
   4   8   8        1.17       14.89      7.98 o 
   5   8   8        3.81       18.17      9.85 o 
   6   8   8       11.89       12.85     14.02 o 
  -7   9   8        2.96        0.68     11.21 o 
  -6   9   8       97.44       65.28     12.48 o 
  -5   9   8        8.53       16.96      8.18 o 
  -4   9   8      114.57      103.78      8.15 o 
  -3   9   8        1.26       -2.30      4.69 o 
  -2   9   8      204.67      220.52     10.63 o 
  -1   9   8       89.85      106.75      5.30 o 
   0   9   8       91.04      128.15      5.36 o 
   1   9   8      148.21      190.12      7.10 o 
   2   9   8       47.64       61.42      7.03 o 
   3   9   8      361.12      349.34     12.56 o 
   4   9   8       18.19       31.83      6.96 o 
   5   9   8      158.48      153.09     12.74 o 
   6   9   8       14.05        0.86     16.09 o 
  -7  10   8       39.61       43.21     17.30 o 
  -6  10   8       41.10       37.42     11.50 o 
  -5  10   8        9.57       13.34      9.49 o 
  -4  10   8        0.03       -7.81      6.68 o 
  -3  10   8      118.06      116.98      8.22 o 
  -2  10   8       49.14       68.20      7.74 o 
  -1  10   8       44.30       50.16      3.64 o 
   0  10   8       66.06       97.18      8.78 o 
   1  10   8       19.14       11.73      4.47 o 
   2  10   8       38.59       56.89      6.66 o 
   3  10   8      149.25      139.64      9.20 o 
   4  10   8        7.19       13.42      6.62 o 
   5  10   8        2.44        8.18      7.20 o 
   6  10   8        5.08       18.86     16.40 o 
  -6  11   8       30.83       22.76     11.48 o 
  -5  11   8        9.54        0.23      9.37 o 
  -4  11   8        2.44       -0.14      8.88 o 
  -3  11   8       14.37        7.83      6.61 o 
  -2  11   8        1.59       -6.43      7.58 o 
  -1  11   8       12.44        1.67      4.18 o 
   0  11   8        2.18       -2.57      3.34 o 
   1  11   8        6.93        5.54      4.99 o 
   2  11   8       72.90       65.57      6.99 o 
   3  11   8        1.46        4.22      5.65 o 
   4  11   8        0.62       -1.78      5.76 o 
   5  11   8       16.84       21.68     12.89 o 
  -6  12   8      104.82       88.45     13.76 o 
  -5  12   8       21.18       22.33     10.61 o 
  -4  12   8      187.52      216.90     17.08 o 
  -3  12   8       32.60       28.06      8.16 o 
  -2  12   8      102.93      122.47      9.99 o 
  -1  12   8        6.05       10.23      6.30 o 
   0  12   8       58.63       56.21      5.95 o 
   1  12   8       62.17       74.00      6.87 o 
   2  12   8        0.44       -9.25      5.19 o 
   3  12   8        1.49       -3.82      4.94 o 
   4  12   8        0.61        9.45      9.04 o 
   5  12   8        0.67       16.29     16.79 o 
  -6  13   8       35.28        0.20     12.50 o 
  -5  13   8       45.04        4.31     10.45 o 
  -4  13   8      177.28      158.75     14.12 o 
  -3  13   8        0.63        3.49      8.88 o 
  -2  13   8       99.61       62.34      9.43 o 
  -1  13   8        0.17      -12.43      7.97 o 
   0  13   8       65.91       61.39     10.86 o 
   1  13   8        2.56        7.73      5.56 o 
   2  13   8      132.94      125.88      8.73 o 
   3  13   8        3.51        4.99      7.15 o 
   4  13   8        8.97       16.13     12.82 o 
   5  13   8        5.24       -0.11     13.46 o 
  -5  14   8        2.85      -10.37     10.41 o 
  -4  14   8        8.64       15.51     10.72 o 
  -3  14   8        0.49       -2.45      9.38 o 
  -2  14   8        0.01       16.92      7.94 o 
  -1  14   8        3.19        1.26      8.67 o 
   0  14   8       28.65       35.95      9.17 o 
   1  14   8        0.50        4.07      6.10 o 
   2  14   8        3.70       10.30      5.99 o 
   3  14   8       15.15       14.08      8.16 o 
   4  14   8       21.31       23.80     13.91 o 
  -5  15   8        5.47       -3.21     10.85 o 
  -4  15   8        0.53       14.51     11.01 o 
  -3  15   8        0.59       10.22      9.53 o 
  -2  15   8       39.99       56.23     10.87 o 
  -1  15   8       41.33       42.41     12.25 o 
   0  15   8      105.88      112.70     13.60 o 
   1  15   8       54.93      110.40     13.40 o 
   2  15   8       27.13       26.11      6.89 o 
   3  15   8       54.13       53.06     14.64 o 
   4  15   8        9.66       28.30     13.60 o 
  -4  16   8        6.63       11.91     11.55 o 
  -3  16   8       10.04        9.08     10.50 o 
  -2  16   8        1.20        7.19     21.38 o 
  -1  16   8        0.00        8.09     12.06 o 
   0  16   8        0.08        5.00     13.03 o 
   1  16   8       27.79       21.83     21.74 o 
   2  16   8       19.90       11.82     10.95 o 
   3  16   8       31.71       65.84     14.97 o 
  -3  17   8       30.86       24.70     11.27 o 
  -2  17   8       12.68       33.43     13.99 o 
  -1  17   8       47.70       53.18     15.93 o 
   0  17   8        5.59       24.80     14.54 o 
   1  17   8        1.75       -0.94     14.07 o 
   2  17   8       12.78        5.76     26.49 o 
  -2  18   8       20.19       28.67     13.95 o 
  -1  18   8        1.78        8.19     14.65 o 
   0  18   8       20.38       21.86     25.05 o 
   1  18   8       32.55       20.73     27.93 o 
  -8   1   9       71.18       76.09     15.69 o 
  -7   1   9        0.00       -0.18      7.81 o 
  -6   1   9      849.89      792.99     16.55 o 
  -5   1   9       97.29      102.71      5.53 o 
  -4   1   9     4295.72     4364.69     52.22 o 
  -3   1   9      336.67      330.84      6.92 o 
  -2   1   9     9478.50    10413.02    130.54 o 
  -1   1   9       55.06       84.25      4.20 o 
   0   1   9     8591.27     8952.77    122.86 o 
   1   1   9        3.10       15.77      2.99 o 
   2   1   9     3583.76     3664.47     56.92 o 
   3   1   9      163.34      171.88      9.18 o 
   4   1   9      778.19      732.22     19.05 o 
   5   1   9      185.79      223.32     14.28 o 
   6   1   9      156.68      161.69     19.85 o 
   7   1   9       81.80       87.55     40.89 o 
  -8   2   9      251.77      225.41     15.13 o 
  -7   2   9        0.04        2.13      7.25 o 
  -6   2   9     1160.46     1126.21     23.88 o 
  -5   2   9       44.16       46.51      4.46 o 
  -4   2   9     2240.84     2272.67     30.65 o 
  -3   2   9     1600.17     1569.10     21.64 o 
  -2   2   9      905.06      938.23     13.83 o 
  -1   2   9     5303.48     5322.40     68.80 o 
   0   2   9      147.52      184.46      6.29 o 
   1   2   9     3489.55     3638.19     57.77 o 
   2   2   9       61.75       64.41      4.49 o 
   3   2   9     1293.10     1332.99     24.29 o 
   4   2   9        8.12       10.60      5.57 o 
   5   2   9      438.92      461.77     18.86 o 
   6   2   9       25.41        1.71     21.60 o 
   7   2   9      130.94      125.10     22.32 o 
  -8   3   9        0.34       -3.50     12.40 o 
  -7   3   9       33.98       14.03      8.50 o 
  -6   3   9        0.23       25.51      7.58 o 
  -5   3   9       19.09       24.38      4.19 o 
  -4   3   9       43.54       75.52      4.46 o 
  -3   3   9      110.15      113.15      4.16 o 
  -2   3   9      327.97      381.33      7.28 o 
  -1   3   9        9.12       33.67      3.08 o 
   0   3   9      123.16      156.27      5.31 o 
   1   3   9      127.96       99.09      6.57 o 
   2   3   9        6.72        0.26      4.15 o 
   3   3   9        4.53        7.85      4.98 o 
   4   3   9       94.33      109.11      8.75 o 
   5   3   9        3.94       13.89      6.99 o 
   6   3   9       74.08       45.46     14.71 o 
   7   3   9       54.16       46.54     23.04 o 
  -8   4   9        9.93       20.41     13.99 o 
  -7   4   9        0.95      -11.47      7.22 o 
  -6   4   9       16.91       18.62      7.21 o 
  -5   4   9       74.04       70.02      9.49 o 
  -4   4   9        1.89        6.82      2.39 o 
  -3   4   9      213.03      218.80      7.35 o 
  -2   4   9       27.52       43.40      2.69 o 
  -1   4   9      707.43      756.17     13.48 o 
   0   4   9       44.43       59.76      3.47 o 
   1   4   9     1072.70      987.11     20.09 o 
   2   4   9      261.86      280.80     10.39 o 
   3   4   9      660.10      682.97     17.78 o 
   4   4   9       74.13      132.14      9.53 o 
   5   4   9      187.97      197.21     12.06 o 
   6   4   9        5.66       16.93     13.28 o 
   7   4   9       61.28       61.74     17.45 o 
  -8   5   9       31.90       52.54     15.36 o 
  -7   5   9       38.87       38.13     13.59 o 
  -6   5   9      113.57      132.97     10.99 o 
  -5   5   9      178.70      222.22     11.81 o 
  -4   5   9      764.37      709.96     21.21 o 
  -3   5   9      513.48      506.53     14.20 o 
  -2   5   9     1602.53     1626.57     25.13 o 
  -1   5   9     1242.61     1332.72     19.72 o 
   0   5   9      843.57      798.48     13.21 o 
   1   5   9     1864.75     1668.63     26.28 o 
   2   5   9      246.51      249.03      8.51 o 
   3   5   9      515.46      459.45     14.37 o 
   4   5   9      121.42      157.93     10.21 o 
   5   5   9      149.69      155.66     12.97 o 
   6   5   9       51.52       49.33     34.99 o 
   7   5   9       89.73      125.96     20.46 o 
  -8   6   9       13.98       36.97     15.79 o 
  -7   6   9        9.56       15.00     18.86 o 
  -6   6   9       59.94       54.90      9.16 o 
  -5   6   9        9.76       29.03      7.27 o 
  -4   6   9      232.59      237.92     11.28 o 
  -3   6   9       44.72       65.75      7.36 o 
  -2   6   9       89.97      111.92      7.57 o 
  -1   6   9      231.49      295.71      7.04 o 
   0   6   9      165.16      128.02      5.81 o 
   1   6   9      551.81      582.77     10.87 o 
   2   6   9      158.00      174.55      7.48 o 
   3   6   9      237.44      231.13     18.42 o 
   4   6   9       68.28       92.00      8.93 o 
   5   6   9      172.51      189.08     13.48 o 
   6   6   9        4.43       12.98     11.68 o 
  -7   7   9       14.02       29.38     13.79 o 
  -6   7   9       45.45       35.91     13.88 o 
  -5   7   9        3.60       10.03      6.84 o 
  -4   7   9       12.70       30.25      6.26 o 
  -3   7   9       56.12       70.83      6.72 o 
  -2   7   9      136.11      158.31     11.14 o 
  -1   7   9       23.39       13.11      3.04 o 
   0   7   9      399.50      443.17      9.37 o 
   1   7   9        7.50       15.68      3.95 o 
   2   7   9      178.68      211.46      8.17 o 
   3   7   9       29.15       14.17      7.71 o 
   4   7   9       14.72       16.21      7.16 o 
   5   7   9        0.06       10.50      8.61 o 
   6   7   9       13.35       27.11     12.27 o 
  -7   8   9       22.64        9.74     12.05 o 
  -6   8   9        1.90      -14.87      9.54 o 
  -5   8   9       14.57        7.88      7.96 o 
  -4   8   9       54.14       50.18      6.87 o 
  -3   8   9       26.36       37.78      5.95 o 
  -2   8   9       90.41      116.25      8.27 o 
  -1   8   9       19.65       50.02      3.88 o 
   0   8   9       45.35       24.80      3.75 o 
   1   8   9       80.56       86.00      5.66 o 
   2   8   9      116.08      113.81      8.38 o 
   3   8   9       18.13       12.24      6.14 o 
   4   8   9      115.32       88.85      9.15 o 
   5   8   9       10.16       13.42      8.44 o 
   6   8   9       19.34       10.63     11.73 o 
  -7   9   9      142.78      151.33     16.38 o 
  -6   9   9        7.35        8.30     10.52 o 
  -5   9   9      239.09      259.16     14.09 o 
  -4   9   9       16.80       10.11      6.22 o 
  -3   9   9      464.58      444.63     12.87 o 
  -2   9   9       48.71       59.37      7.40 o 
  -1   9   9     1094.85     1156.99     17.28 o 
   0   9   9       35.53       51.42      4.48 o 
   1   9   9      447.06      466.56     14.00 o 
   2   9   9        1.51        7.27      5.17 o 
   3   9   9      238.42      230.48     12.13 o 
   4   9   9        0.01        2.87      6.89 o 
   5   9   9       21.53       20.05      9.08 o 
   6   9   9        6.13       32.48     13.08 o 
  -7  10   9       17.40       34.26     12.51 o 
  -6  10   9        8.27       -2.00     10.34 o 
  -5  10   9       42.89       17.88     10.24 o 
  -4  10   9       10.67        7.17     11.75 o 
  -3  10   9       44.33       57.25      6.80 o 
  -2  10   9        0.42       -0.53      5.91 o 
  -1  10   9       52.78       48.99      4.86 o 
   0  10   9       86.59       87.17      4.83 o 
   1  10   9       51.27       35.80      5.83 o 
   2  10   9       18.38       14.34      5.77 o 
   3  10   9        8.15       26.75      6.52 o 
   4  10   9       46.57       42.60      9.27 o 
   5  10   9       27.22       40.85     12.23 o 
   6  10   9       13.32       50.41     18.39 o 
  -6  11   9       74.01       59.36     15.28 o 
  -5  11   9       34.16       14.59     10.53 o 
  -4  11   9       48.07       38.32      8.75 o 
  -3  11   9       49.01       52.98      7.09 o 
  -2  11   9       15.49        4.47      6.30 o 
  -1  11   9       85.00       82.08     12.76 o 
   0  11   9        0.74        1.94      3.80 o 
   1  11   9       56.85       57.26      6.33 o 
   2  11   9       10.68       15.64      6.09 o 
   3  11   9       62.80       61.48      7.81 o 
   4  11   9       18.89        5.18      8.31 o 
   5  11   9        4.81       -8.40      8.56 o 
  -6  12   9        1.71       20.45     11.81 o 
  -5  12   9      120.35      146.91     14.47 o 
  -4  12   9        2.51       29.29     10.23 o 
  -3  12   9      429.57      396.48     15.68 o 
  -2  12   9       28.92       33.48      7.83 o 
  -1  12   9      238.65      219.43     11.57 o 
   0  12   9      157.22      160.34      7.50 o 
   1  12   9      207.49      227.73      9.75 o 
   2  12   9        9.47       13.75      5.95 o 
   3  12   9      123.29      110.14      9.28 o 
   4  12   9        0.78        3.97      6.34 o 
   5  12   9        0.22        1.28     12.59 o 
  -6  13   9       11.30       17.06     14.80 o 
  -5  13   9       25.81       46.08     12.19 o 
  -4  13   9      106.35      104.03     13.21 o 
  -3  13   9      161.22      167.76     22.86 o 
  -2  13   9      176.25      161.99     11.63 o 
  -1  13   9       40.59       33.87      7.88 o 
   0  13   9      409.74      361.15     18.80 o 
   1  13   9       41.47       52.94      6.67 o 
   2  13   9      268.44      245.09     14.13 o 
   3  13   9        9.63       14.92      7.89 o 
   4  13   9       65.58       60.26     14.91 o 
  -5  14   9       74.90       51.62     12.86 o 
  -4  14   9       38.76       26.05     12.55 o 
  -3  14   9      119.84       92.29     12.34 o 
  -2  14   9       56.23       21.92      9.93 o 
  -1  14   9      285.75      284.39     19.53 o 
   0  14   9        0.46       43.54     10.60 o 
   1  14   9       42.89       38.67     11.95 o 
   2  14   9       32.48       42.57      7.01 o 
   3  14   9        5.29        0.80      7.27 o 
   4  14   9       42.69       61.90     16.76 o 
  -5  15   9        1.04      -18.26     10.50 o 
  -4  15   9       21.31       21.24     11.16 o 
  -3  15   9       13.17        5.11     10.05 o 
  -2  15   9      191.30      186.58     14.41 o 
  -1  15   9        4.64        5.86     11.77 o 
   0  15   9      140.85      142.67     18.03 o 
   1  15   9       16.94       34.45     14.01 o 
   2  15   9       81.18       68.83     14.55 o 
   3  15   9        0.46       -4.39     11.76 o 
  -4  16   9       61.04       64.90     14.84 o 
  -3  16   9      110.17      109.29     13.79 o 
  -2  16   9       80.83      111.39     16.19 o 
  -1  16   9       65.80       64.64     14.53 o 
   0  16   9        0.45       13.14     13.84 o 
   1  16   9      153.20      192.57     21.23 o 
   2  16   9        0.54       32.70     19.87 o 
   3  16   9      202.31      216.40     22.43 o 
  -3  17   9       29.25       22.96     11.64 o 
  -2  17   9        3.19        9.34     13.17 o 
  -1  17   9        1.29        3.16     26.06 o 
   0  17   9        1.25       17.67     14.64 o 
   1  17   9        2.59       15.57     23.90 o 
   2  17   9        6.20      -11.23     26.20 o 
  -1  18   9       21.40       22.67     15.49 o 
   0  18   9        0.11       27.32     23.47 o 
  -8   0  10      179.27      136.52     21.36 o 
  -7   0  10       69.42       40.23     11.81 o 
  -6   0  10       11.77       -2.91      7.36 o 
  -5   0  10      271.91      279.57     14.24 o 
  -4   0  10      414.81      398.81     14.43 o 
  -3   0  10        9.95       24.04      4.28 o 
  -2   0  10    13446.74    15468.44    273.59 o 
  -1   0  10      287.15      263.79     16.12 o 
   0   0  10    16794.89    17701.75    316.84 o 
   1   0  10      159.07      191.27      8.46 o 
   2   0  10     4123.79     3963.23     86.91 o 
   3   0  10      104.51      146.06     13.15 o 
   4   0  10     2450.38     2456.69     75.88 o 
   5   0  10      317.03      261.29     21.79 o 
   6   0  10      546.51      454.69     39.16 o 
   7   0  10      205.99      226.91     35.42 o 
  -8   1  10       35.66       28.28     11.23 o 
  -7   1  10        5.95       12.95      8.32 o 
  -6   1  10       60.41       90.08      9.32 o 
  -5   1  10      154.30      197.30      7.28 o 
  -4   1  10        0.50       17.00      3.32 o 
  -3   1  10       28.16       30.73      3.06 o 
  -2   1  10     1280.00     1397.45     20.40 o 
  -1   1  10      636.89      572.22     10.22 o 
   0   1  10       58.87      107.45      5.06 o 
   1   1  10     1033.43      869.90     14.53 o 
   2   1  10      222.35      254.42      9.94 o 
   3   1  10     1592.83     1390.79     38.13 o 
   4   1  10      236.43      306.01     12.21 o 
   5   1  10      252.42      253.46     17.87 o 
   6   1  10       43.46       41.33     18.57 o 
   7   1  10       88.97       85.74     19.61 o 
  -8   2  10      174.42      182.90     16.00 o 
  -7   2  10        2.19        3.72      6.70 o 
  -6   2  10      413.74      511.12     19.98 o 
  -5   2  10      265.98      289.67      9.68 o 
  -4   2  10       82.53      117.13      7.62 o 
  -3   2  10      575.88      581.54     10.27 o 
  -2   2  10      122.07      136.08      4.67 o 
  -1   2  10      702.90      740.54     11.70 o 
   0   2  10      669.49      880.10     14.38 o 
   1   2  10       52.12       69.33      4.31 o 
   2   2  10     2215.19     2234.99     44.92 o 
   3   2  10       43.21       74.70      6.92 o 
   4   2  10      107.21       94.12      8.36 o 
   5   2  10       39.76       35.17      8.95 o 
   6   2  10       41.61       59.73     15.94 o 
   7   2  10        0.58        7.36     15.37 o 
  -8   3  10       60.15       32.11     13.63 o 
  -7   3  10        8.37       10.22      7.97 o 
  -6   3  10       32.40       27.21      7.93 o 
  -5   3  10        8.30       18.42      5.31 o 
  -4   3  10      602.87      500.38     10.22 o 
  -3   3  10       52.81       82.14      5.98 o 
  -2   3  10      102.07      111.69      4.23 o 
  -1   3  10      233.36      238.94      5.98 o 
   0   3  10       19.22       30.84      3.73 o 
   1   3  10     2261.91     2195.22     31.23 o 
   2   3  10       57.70       71.48      7.05 o 
   3   3  10      704.32      621.42     20.25 o 
   4   3  10       49.74       39.26      7.00 o 
   5   3  10      494.98      487.12     21.97 o 
   6   3  10       38.09       29.45     14.21 o 
   7   3  10       98.58       81.91     18.73 o 
  -8   4  10       77.26       82.68     23.61 o 
  -7   4  10       86.10       89.23     10.70 o 
  -6   4  10       22.75       34.48     12.92 o 
  -5   4  10       46.21       39.07      7.42 o 
  -4   4  10      258.54      335.40      7.71 o 
  -3   4  10       16.54        9.05      3.65 o 
  -2   4  10      498.86      458.95      8.37 o 
  -1   4  10      423.97      353.48      7.41 o 
   0   4  10      521.26      509.35      9.25 o 
   1   4  10       41.52       45.54      4.02 o 
   2   4  10      418.66      436.39     12.95 o 
   3   4  10       73.72       75.74      9.07 o 
   4   4  10       27.42       17.31      6.60 o 
   5   4  10       22.65       39.61      9.02 o 
   6   4  10       32.01       34.08     37.58 o 
  -8   5  10       16.60       17.00     15.20 o 
  -7   5  10       21.60       -5.82     14.20 o 
  -6   5  10       39.15       22.72      7.89 o 
  -5   5  10       93.02      116.38     16.21 o 
  -4   5  10       58.23       31.29      7.10 o 
  -3   5  10       51.10       32.01      8.63 o 
  -2   5  10       61.53       63.03      4.95 o 
  -1   5  10       50.91       42.83      3.30 o 
   0   5  10       26.95       27.75      3.44 o 
   1   5  10       49.28       84.32      5.61 o 
   2   5  10       83.24       84.24      5.88 o 
   3   5  10       39.16       53.05      7.14 o 
   4   5  10      121.47      110.14      9.32 o 
   5   5  10        1.10       11.03     10.22 o 
   6   5  10       58.66       43.59     15.85 o 
  -8   6  10        0.30        9.99     14.04 o 
  -7   6  10       16.73        6.24     12.62 o 
  -6   6  10       71.74       46.77     11.29 o 
  -5   6  10       29.99       27.68      7.35 o 
  -4   6  10       88.82       68.95      9.20 o 
  -3   6  10        7.78       11.27      4.94 o 
  -2   6  10      248.90      249.99     11.98 o 
  -1   6  10        2.19        1.60      2.83 o 
   0   6  10      620.30      654.08     11.90 o 
   1   6  10      236.75      196.51      7.73 o 
   2   6  10      224.66      224.69     10.50 o 
   3   6  10        1.68       -9.76      6.10 o 
   4   6  10      210.93      250.83     12.79 o 
   5   6  10      157.45      140.85     16.43 o 
   6   6  10       16.55       45.93     15.68 o 
  -7   7  10        5.10        0.07     12.35 o 
  -6   7  10        3.50      -18.34     11.99 o 
  -5   7  10      103.95       86.91      9.18 o 
  -4   7  10        0.11        3.24      5.36 o 
  -3   7  10      101.81       92.82      8.31 o 
  -2   7  10      147.97      152.90     11.17 o 
  -1   7  10       35.09       43.02      4.11 o 
   0   7  10       46.71       43.97      4.12 o 
   1   7  10      116.74      126.15      7.39 o 
   2   7  10       70.17       52.18      7.32 o 
   3   7  10       19.37       17.89      6.29 o 
   4   7  10       23.28       21.53      7.41 o 
   5   7  10       51.87       68.69     12.37 o 
   6   7  10        0.93        4.61     11.51 o 
  -7   8  10        0.41       -1.02     11.43 o 
  -6   8  10       82.11       79.93     12.83 o 
  -5   8  10       29.07       35.31      7.32 o 
  -4   8  10      331.61      309.80     14.12 o 
  -3   8  10      118.61      151.39      9.10 o 
  -2   8  10      358.24      359.37     13.07 o 
  -1   8  10      318.87      338.03      8.16 o 
   0   8  10      125.86      126.54      5.80 o 
   1   8  10       24.56       24.03      6.38 o 
   2   8  10       68.24       66.34      7.50 o 
   3   8  10        3.10        8.87      7.31 o 
   4   8  10        6.04       20.26      7.61 o 
   5   8  10       24.44       23.87     12.21 o 
   6   8  10        0.01       -1.83     11.68 o 
  -7   9  10        0.44        8.60     20.08 o 
  -6   9  10       63.31       26.45     12.11 o 
  -5   9  10       25.16       49.73      9.31 o 
  -4   9  10        3.27        1.65      7.13 o 
  -3   9  10        0.53       10.37      5.54 o 
  -2   9  10      201.30      211.23     11.24 o 
  -1   9  10       14.89       26.44      3.92 o 
   0   9  10       14.93        8.00      3.77 o 
   1   9  10       25.29       33.21      6.11 o 
   2   9  10      104.13       81.28      8.01 o 
   3   9  10       74.59       75.07      8.86 o 
   4   9  10       80.18       62.48      9.98 o 
   5   9  10       53.75       58.95     23.30 o 
   6   9  10        0.00       19.42     12.70 o 
  -7  10  10       20.07       10.59     16.57 o 
  -6  10  10       43.89       42.06     12.70 o 
  -5  10  10       23.27       37.36     11.07 o 
  -4  10  10        9.52       20.75      6.81 o 
  -3  10  10        3.01        3.70      5.50 o 
  -2  10  10       11.00       23.94      9.12 o 
  -1  10  10       30.15       20.42      5.51 o 
   0  10  10       23.16       23.57      4.28 o 
   1  10  10        6.03       -0.18      5.55 o 
   2  10  10        2.97        6.20      6.25 o 
   3  10  10        0.22        8.18      7.87 o 
   4  10  10       19.98       25.07      9.04 o 
   5  10  10       13.68       -3.78     10.80 o 
  -6  11  10        5.77       -1.22     10.97 o 
  -5  11  10       14.38       17.59     10.55 o 
  -4  11  10        0.74      -14.06      8.77 o 
  -3  11  10        8.05       13.35      6.22 o 
  -2  11  10        1.98       -7.22      6.31 o 
  -1  11  10       12.93       19.11      7.71 o 
   0  11  10      221.42      225.85      8.24 o 
   1  11  10      103.95      118.26     15.54 o 
   2  11  10       48.33       73.71      8.55 o 
   3  11  10      151.54      186.77     12.54 o 
   4  11  10        0.00        0.54      9.85 o 
   5  11  10       50.20       37.39     13.16 o 
  -6  12  10      114.51      105.20     14.21 o 
  -5  12  10        1.65       -3.30     10.33 o 
  -4  12  10      108.79      125.27     20.28 o 
  -3  12  10       35.97       29.05     10.88 o 
  -2  12  10       72.43       72.06      9.12 o 
  -1  12  10       10.06       22.16      7.20 o 
   0  12  10       42.56       56.81      8.89 o 
   1  12  10      135.78      139.28     10.01 o 
   2  12  10        1.01        3.32      5.67 o 
   3  12  10       70.63       61.21      8.75 o 
   4  12  10        5.61       14.24      9.84 o 
   5  12  10        4.39      -20.81     12.72 o 
  -6  13  10        6.57       11.34     12.00 o 
  -5  13  10       13.29       21.47     11.13 o 
  -4  13  10        7.23        9.91     10.47 o 
  -3  13  10        6.24       -7.58      9.08 o 
  -2  13  10       15.69       23.93      8.22 o 
  -1  13  10       18.19       24.01      7.65 o 
   0  13  10       27.90       16.77      9.25 o 
   1  13  10       49.85       45.88      6.50 o 
   2  13  10       20.78       19.29      6.78 o 
   3  13  10       17.92       28.32      9.99 o 
   4  13  10       10.03       -2.09      9.08 o 
  -5  14  10       19.56       11.95     11.33 o 
  -4  14  10       52.49       68.08     12.52 o 
  -3  14  10       23.05       24.29     10.60 o 
  -2  14  10       30.35       41.55     10.53 o 
  -1  14  10       20.71       31.94     11.46 o 
   0  14  10        0.10        0.94     10.64 o 
   1  14  10        6.44       -0.53     15.55 o 
   2  14  10       14.29       27.37      6.89 o 
   3  14  10        1.81       10.81     10.21 o 
   4  14  10       34.55       27.41     18.61 o 
  -4  15  10        0.74       -4.64     13.18 o 
  -3  15  10      118.56      149.25     14.50 o 
  -2  15  10       14.38       13.62      9.93 o 
  -1  15  10      117.85       97.68     14.91 o 
   0  15  10        2.30       10.60     12.23 o 
   1  15  10      149.39      134.33     25.05 o 
   2  15  10       18.87        3.87      9.21 o 
   3  15  10      146.92       80.96     11.96 o 
  -4  16  10       21.85       31.17     12.40 o 
  -3  16  10      139.22       95.45     17.29 o 
  -2  16  10       66.07       93.87     15.94 o 
  -1  16  10       74.99       82.06     17.99 o 
   0  16  10      164.04      220.93     30.96 o 
   1  16  10       24.31       25.04     15.08 o 
   2  16  10      218.19      194.10     40.89 o 
  -3  17  10        0.42       16.64     14.52 o 
  -2  17  10       11.07       15.30     17.32 o 
  -1  17  10        0.77       19.13     14.90 o 
   0  17  10        1.51       28.67     15.54 o 
   1  17  10        1.07       12.18     15.41 o 
  -8   1  11      265.91      297.12     19.74 o 
  -7   1  11       25.75       24.98      8.93 o 
  -6   1  11      841.32      894.29     19.20 o 
  -5   1  11       66.02       56.23      5.54 o 
  -4   1  11     2703.02     2873.85     36.02 o 
  -3   1  11      190.46      191.65      5.75 o 
  -2   1  11     6397.83     7042.97     89.81 o 
  -1   1  11      397.01      384.24      8.82 o 
   0   1  11     3016.83     3086.88     48.78 o 
   1   1  11        3.30       16.13      3.53 o 
   2   1  11      319.96      327.20      9.47 o 
   3   1  11        2.47        1.13      4.64 o 
   4   1  11       11.01       13.38      7.29 o 
   5   1  11        0.48       12.27     21.31 o 
   6   1  11        0.22        6.16     13.13 o 
  -8   2  11       98.13       88.35     15.47 o 
  -7   2  11        5.57        8.46      9.24 o 
  -6   2  11      423.46      395.22     15.31 o 
  -5   2  11       47.34       71.09      6.50 o 
  -4   2  11     1154.51     1063.17     18.63 o 
  -3   2  11      454.28      543.74      9.85 o 
  -2   2  11      774.21      861.49     13.33 o 
  -1   2  11     1594.71     1728.44     23.40 o 
   0   2  11      183.11      188.43      6.12 o 
   1   2  11      945.23      913.82     17.21 o 
   2   2  11      128.50      139.71      6.47 o 
   3   2  11      246.07      234.14     12.21 o 
   4   2  11       39.36       22.83      6.66 o 
   5   2  11      122.55      104.61     16.29 o 
   6   2  11       60.18       22.94     15.55 o 
  -8   3  11       82.18       60.68     12.32 o 
  -7   3  11       20.08       10.99      7.91 o 
  -6   3  11      186.76      145.58     10.93 o 
  -5   3  11        3.85       17.88      6.46 o 
  -4   3  11      194.82      233.33      8.72 o 
  -3   3  11      207.37      227.26      6.31 o 
  -2   3  11        0.84        5.19      2.49 o 
  -1   3  11     1616.44     1504.95     20.88 o 
   0   3  11      199.64      249.38      9.32 o 
   1   3  11      270.12      264.04      7.90 o 
   2   3  11      169.21      197.13      9.36 o 
   3   3  11       18.19       25.51      6.01 o 
   4   3  11       27.10       25.95      6.91 o 
   5   3  11       42.47       49.57     17.13 o 
   6   3  11        0.33       16.43     22.89 o 
  -8   4  11        0.17       -5.82     13.02 o 
  -7   4  11       25.51       17.13     12.57 o 
  -6   4  11        0.00        9.54      7.09 o 
  -5   4  11       76.63       99.16      9.09 o 
  -4   4  11       46.14       27.02      5.97 o 
  -3   4  11       32.01       36.07      4.01 o 
  -2   4  11       19.88       22.48      2.89 o 
  -1   4  11       17.88       33.37      3.56 o 
   0   4  11       36.86       42.40      4.46 o 
   1   4  11       10.58       25.22      3.52 o 
   2   4  11        9.66       13.14      5.97 o 
   3   4  11        5.21        6.40      5.27 o 
   4   4  11      226.01      269.77     12.64 o 
   5   4  11       38.36       36.91     13.01 o 
   6   4  11       77.88       74.62     17.20 o 
  -8   5  11       52.96       51.23     15.66 o 
  -7   5  11        7.44       11.83     11.42 o 
  -6   5  11       66.54       59.80     11.44 o 
  -5   5  11      193.64      205.33     13.94 o 
  -4   5  11      174.77      208.80     15.89 o 
  -3   5  11      438.89      420.73     10.83 o 
  -2   5  11      906.18      840.76     12.27 o 
  -1   5  11       16.40       18.69      3.06 o 
   0   5  11      739.64      644.72     12.35 o 
   1   5  11       96.83      114.10      8.89 o 
   2   5  11      420.68      396.62     11.08 o 
   3   5  11        4.96        8.72      5.64 o 
   4   5  11      139.48      172.94     11.23 o 
   5   5  11        9.12       19.45     10.35 o 
   6   5  11       50.64       19.34     14.56 o 
  -7   6  11       15.03        2.51     12.74 o 
  -6   6  11        8.44       19.50      8.00 o 
  -5   6  11       19.70       23.35      8.99 o 
  -4   6  11        0.20       10.97      5.97 o 
  -3   6  11       25.08       38.80      5.86 o 
  -2   6  11        0.33       10.67      3.96 o 
  -1   6  11      548.54      521.09     10.25 o 
   0   6  11      105.67      102.15      5.25 o 
   1   6  11      564.03      549.94     13.04 o 
   2   6  11        3.29        5.09      4.27 o 
   3   6  11       56.28       54.00      7.45 o 
   4   6  11       24.32       36.32      7.84 o 
   5   6  11       12.72        5.34     10.17 o 
   6   6  11       13.49       26.20     21.31 o 
  -7   7  11       15.14       19.90     19.13 o 
  -6   7  11       76.05      137.85     24.11 o 
  -5   7  11       11.95        4.14      6.44 o 
  -4   7  11      286.61      355.34     17.59 o 
  -3   7  11        7.44       13.39      5.29 o 
  -2   7  11      600.14      579.37     13.25 o 
  -1   7  11      145.78      180.91      7.28 o 
   0   7  11      678.88      669.79     12.52 o 
   1   7  11      171.19      133.51      8.20 o 
   2   7  11      206.03      257.59     11.50 o 
   3   7  11        0.87        3.66      6.01 o 
   4   7  11       64.06       52.78      8.50 o 
   5   7  11        3.75        7.27     10.72 o 
   6   7  11        1.62        7.38     14.21 o 
  -7   8  11       64.70       43.35     12.92 o 
  -6   8  11      216.12      246.22     16.90 o 
  -5   8  11        5.56       17.70      7.03 o 
  -4   8  11      307.21      308.38     12.14 o 
  -3   8  11       82.50       75.99      8.43 o 
  -2   8  11      242.51      267.61     11.47 o 
  -1   8  11       20.12       23.95      3.68 o 
   0   8  11        0.51        7.15      3.60 o 
   1   8  11        4.95       17.35      4.17 o 
   2   8  11        0.27       -2.02      5.57 o 
   3   8  11       48.71       32.24      9.73 o 
   4   8  11       18.35        6.79     12.30 o 
   5   8  11       33.61       55.07     12.77 o 
   6   8  11        2.89       -8.63     17.03 o 
  -7   9  11        6.67       20.47     12.25 o 
  -6   9  11      175.74      166.72     15.59 o 
  -5   9  11       17.61       23.17     10.17 o 
  -4   9  11      244.81      242.16     12.73 o 
  -3   9  11      351.26      348.44     14.08 o 
  -2   9  11      243.53      264.95     11.91 o 
  -1   9  11      285.36      267.57      8.50 o 
   0   9  11       60.26       96.32      6.07 o 
   1   9  11      383.43      385.78     13.27 o 
   2   9  11       90.92       95.21      8.60 o 
   3   9  11      660.19      582.92     20.54 o 
   4   9  11       44.12       73.89     10.52 o 
   5   9  11      305.60      314.29     20.94 o 
  -7  10  11       14.45       12.95     12.20 o 
  -6  10  11       18.38       17.60     11.27 o 
  -5  10  11      129.39      146.28     14.15 o 
  -4  10  11       29.31       37.37      7.62 o 
  -3  10  11      406.17      455.72     13.75 o 
  -2  10  11       22.57       13.63      6.89 o 
  -1  10  11      389.52      365.98     18.98 o 
   0  10  11       16.38       18.97      4.95 o 
   1  10  11      226.15      183.86     13.17 o 
   2  10  11       21.08       12.21      6.64 o 
   3  10  11       33.76       44.39      9.39 o 
   4  10  11       11.45       15.70     18.16 o 
   5  10  11       47.58       56.15     20.91 o 
  -6  11  11       43.58       32.97     12.06 o 
  -5  11  11      351.12      307.15     21.41 o 
  -4  11  11       85.12       81.82     11.91 o 
  -3  11  11      605.86      536.50     15.40 o 
  -2  11  11      114.52      103.03      9.66 o 
  -1  11  11      172.75      187.42     10.99 o 
   0  11  11        8.28        4.36      5.19 o 
   1  11  11       35.81       33.96      7.20 o 
   2  11  11       46.86       44.57      8.08 o 
   3  11  11       32.75       44.57      8.55 o 
   4  11  11       11.54       22.94     17.33 o 
   5  11  11        1.75      -11.02     11.75 o 
  -6  12  11       18.88       36.81     12.04 o 
  -5  12  11        8.78       12.79     11.12 o 
  -4  12  11      256.68      261.88     17.46 o 
  -3  12  11       16.98       44.14      8.12 o 
  -2  12  11      359.29      337.38     14.33 o 
  -1  12  11       20.94       33.88      7.86 o 
   0  12  11      369.71      387.41     25.00 o 
   1  12  11       53.00       61.09      7.70 o 
   2  12  11      230.47      251.94     13.33 o 
   3  12  11        1.31        1.17     10.31 o 
   4  12  11       55.04       38.50     12.53 o 
  -5  13  11        0.21        6.07     11.16 o 
  -4  13  11       77.17       61.58     11.92 o 
  -3  13  11        8.09        5.25     10.04 o 
  -2  13  11      144.17       73.53     11.47 o 
  -1  13  11       30.17       45.87      9.74 o 
   0  13  11      252.09      246.70     21.50 o 
   1  13  11       72.40       50.63      8.87 o 
   2  13  11       15.33       13.38      7.77 o 
   3  13  11        9.71       10.86      9.72 o 
   4  13  11        6.21       12.64     10.56 o 
  -5  14  11        0.49        6.16     10.96 o 
  -4  14  11        1.98       -3.39     10.23 o 
  -3  14  11        0.02        7.37      9.88 o 
  -2  14  11        9.16        6.32      9.22 o 
  -1  14  11        9.69       27.51     12.05 o 
   0  14  11       15.47      -10.09     11.37 o 
   1  14  11        9.85        9.84     12.66 o 
   2  14  11       23.20       21.75     11.26 o 
   3  14  11        0.08        5.40      9.88 o 
  -4  15  11      123.30      114.52     15.89 o 
  -3  15  11        0.66      -13.19      9.74 o 
  -2  15  11      159.81      222.56     18.95 o 
  -1  15  11       50.57       73.00     15.97 o 
   0  15  11       59.66       85.00     16.93 o 
   1  15  11       88.34       62.64     16.46 o 
   2  15  11      117.40      139.26     19.65 o 
   3  15  11       13.57       31.53     11.73 o 
  -4  16  11        6.37       25.46     12.22 o 
  -3  16  11       60.67       75.15     19.16 o 
  -2  16  11        0.00       16.74     12.45 o 
  -1  16  11       72.65       94.86     18.18 o 
   0  16  11        7.06        6.00     14.78 o 
   1  16  11        0.06        0.96     12.95 o 
   2  16  11       45.52       72.78     17.97 o 
  -2  17  11        0.78       21.69     13.42 o 
  -1  17  11       27.15       30.93     15.57 o 
   0  17  11        0.05      -17.64     18.29 o 
   1  17  11        8.66       12.46     15.20 o 
  -8   0  12        0.76      -12.79     14.51 o 
  -7   0  12        2.34       11.66     15.22 o 
  -6   0  12       26.79       58.76     11.37 o 
  -5   0  12      405.69      415.76     15.38 o 
  -4   0  12       47.77       41.69      5.37 o 
  -3   0  12      217.26      259.23      9.21 o 
  -2   0  12       15.22       16.22      4.30 o 
  -1   0  12        6.13        8.93      4.22 o 
   0   0  12      309.76      345.71     11.69 o 
   1   0  12       92.42       78.13      7.11 o 
   2   0  12      575.99      558.07     23.14 o 
   3   0  12       11.93       25.66      7.68 o 
   4   0  12      280.38      266.06     20.85 o 
   5   0  12        0.69       11.81     16.70 o 
   6   0  12       38.66       88.98     25.05 o 
  -8   1  12        3.91       20.91     11.76 o 
  -7   1  12        0.47        3.18      8.27 o 
  -6   1  12      137.30      121.48      9.68 o 
  -5   1  12        6.67       19.77      4.76 o 
  -4   1  12      216.98      217.56      7.24 o 
  -3   1  12       46.16       50.88      3.71 o 
  -2   1  12      418.53      469.58     10.00 o 
  -1   1  12       16.78       31.43      3.79 o 
   0   1  12      117.11      125.39      6.51 o 
   1   1  12     1429.52     1520.98     26.25 o 
   2   1  12       11.90       13.99      5.32 o 
   3   1  12      568.78      559.84     15.73 o 
   4   1  12        1.68       -5.83      6.57 o 
   5   1  12        4.24        4.59     11.81 o 
   6   1  12        4.90       14.68     14.35 o 
  -8   2  12        0.50       27.54     13.10 o 
  -7   2  12        3.08        0.68      9.09 o 
  -6   2  12       20.57       30.40      7.96 o 
  -5   2  12      138.83      120.56      7.88 o 
  -4   2  12       49.10       43.83      5.77 o 
  -3   2  12       22.16       26.32      3.90 o 
  -2   2  12       29.27       47.22      3.57 o 
  -1   2  12      642.03      581.30     10.96 o 
   0   2  12      490.88      517.48     11.19 o 
   1   2  12      124.32      140.03      6.34 o 
   2   2  12      460.63      454.24     11.29 o 
   3   2  12       94.00      118.87      8.49 o 
   4   2  12      256.96      293.01     20.16 o 
   5   2  12        0.01       10.01     11.30 o 
   6   2  12      210.95      176.04     21.76 o 
  -8   3  12      182.96      227.92     17.17 o 
  -7   3  12        2.10        6.90      8.77 o 
  -6   3  12       67.71       58.85      8.67 o 
  -5   3  12        0.11        4.08      5.94 o 
  -4   3  12       67.23       70.17      4.68 o 
  -3   3  12       36.10       44.49      3.71 o 
  -2   3  12       60.74       56.23      3.93 o 
  -1   3  12      318.53      359.32      8.19 o 
   0   3  12       63.85       72.42      6.46 o 
   1   3  12       49.40       62.48      4.81 o 
   2   3  12       68.96       81.13      7.09 o 
   3   3  12      150.51      194.85     16.84 o 
   4   3  12        5.17       11.03      6.58 o 
   5   3  12      307.43      297.72     23.82 o 
   6   3  12        7.71       19.80     13.83 o 
  -8   4  12       74.44       80.21     16.47 o 
  -7   4  12       10.33       17.97      8.60 o 
  -6   4  12       56.21       87.43     10.00 o 
  -5   4  12      159.83      163.34     10.77 o 
  -4   4  12      162.36      184.47     10.33 o 
  -3   4  12       43.98       48.86      3.60 o 
  -2   4  12     1191.17     1201.41     17.58 o 
  -1   4  12       43.01       62.05      4.54 o 
   0   4  12      584.54      572.53     11.94 o 
   1   4  12        0.03       -1.39      3.04 o 
   2   4  12      516.37      528.40     15.67 o 
   3   4  12       29.54       37.08      6.79 o 
   4   4  12      365.85      352.44     14.12 o 
   5   4  12      174.06      192.96     20.44 o 
   6   4  12       97.03       99.06     19.24 o 
  -8   5  12       20.61       11.55     13.76 o 
  -7   5  12        4.97       11.92      9.93 o 
  -6   5  12       86.63      143.01     14.88 o 
  -5   5  12      166.63      136.56     10.38 o 
  -4   5  12       43.62       72.25      7.83 o 
  -3   5  12      310.65      259.85      8.34 o 
  -2   5  12      383.96      318.29      7.16 o 
  -1   5  12      500.50      498.65      9.49 o 
   0   5  12      196.75      189.27      6.12 o 
   1   5  12      273.13      245.52      8.75 o 
   2   5  12       23.69       22.83      5.00 o 
   3   5  12      143.27      149.60      9.97 o 
   4   5  12       55.87       78.67      9.10 o 
   5   5  12       45.88       33.71     16.13 o 
   6   5  12       40.41       30.09     35.28 o 
  -7   6  12       69.11      105.34     33.72 o 
  -6   6  12      452.99      395.90     16.66 o 
  -5   6  12        0.32        0.38      6.34 o 
  -4   6  12      700.93      668.80     18.60 o 
  -3   6  12        0.58       -1.63      5.02 o 
  -2   6  12      291.30      297.30      7.13 o 
  -1   6  12        2.81        6.76      3.18 o 
   0   6  12      743.79      828.09     14.49 o 
   1   6  12       92.15      143.35      7.39 o 
   2   6  12      591.75      535.01     13.63 o 
   3   6  12       32.32       29.79     10.41 o 
   4   6  12      253.84      295.49     25.75 o 
   5   6  12       77.89       51.58     12.53 o 
   6   6  12      123.27      192.24     30.09 o 
  -7   7  12       11.19       11.86     13.43 o 
  -6   7  12       66.15       70.37     11.15 o 
  -5   7  12       71.63       88.25     10.49 o 
  -4   7  12       60.07       76.02      7.96 o 
  -3   7  12       10.15        3.41      6.12 o 
  -2   7  12       47.57       58.79      7.26 o 
  -1   7  12       33.68       34.09      3.91 o 
   0   7  12       62.32       68.99      4.87 o 
   1   7  12        4.41       11.40      5.88 o 
   2   7  12        9.98       17.62      6.11 o 
   3   7  12       13.41       31.31      7.03 o 
   4   7  12       45.03       61.87     10.14 o 
   5   7  12       70.50      109.07     18.17 o 
   6   7  12       13.99        8.78     14.53 o 
  -7   8  12      109.18      113.88     14.92 o 
  -6   8  12       35.78       41.07     11.90 o 
  -5   8  12      352.65      351.54     14.14 o 
  -4   8  12       29.70       36.29      6.64 o 
  -3   8  12      116.10      149.07      8.95 o 
  -2   8  12       75.39      120.15      8.97 o 
  -1   8  12       57.71       62.79      5.39 o 
   0   8  12      192.36      187.44      7.05 o 
   1   8  12       22.08       19.01      4.44 o 
   2   8  12      118.01      135.09      9.72 o 
   3   8  12      158.94      152.02     10.83 o 
   4   8  12       31.18        5.88     12.04 o 
   5   8  12       98.32      106.08     18.49 o 
  -7   9  12      147.37      119.96     15.73 o 
  -6   9  12      229.20      213.52     16.79 o 
  -5   9  12      170.68      195.99     18.81 o 
  -4   9  12      232.84      240.68     11.52 o 
  -3   9  12       36.61       50.46      7.78 o 
  -2   9  12      191.70      212.20     11.81 o 
  -1   9  12       64.69       90.48      5.95 o 
   0   9  12       24.97       50.84      5.53 o 
   1   9  12        4.91       26.34      6.61 o 
   2   9  12       12.05       13.85      6.90 o 
   3   9  12        4.45       24.28     11.24 o 
   4   9  12       31.23       24.10     16.11 o 
   5   9  12       14.83       27.41     12.78 o 
  -6  10  12      376.41      317.43     19.36 o 
  -5  10  12      539.25      558.49     21.72 o 
  -4  10  12      254.22      272.14     12.42 o 
  -3  10  12     1518.04     1480.10     32.43 o 
  -2  10  12      399.46      423.50     14.83 o 
  -1  10  12     1040.17      956.81     22.52 o 
   0  10  12      359.63      368.91     11.41 o 
   1  10  12      187.53      183.06     11.42 o 
   2  10  12      223.50      225.75     12.10 o 
   3  10  12      107.66      107.70     12.99 o 
   4  10  12       80.20      103.85     14.34 o 
   5  10  12        1.79       -2.90     11.39 o 
  -6  11  12       61.12       39.21     12.97 o 
  -5  11  12       96.24      118.94     13.95 o 
  -4  11  12      153.52      122.05     13.11 o 
  -3  11  12      104.07      102.75      8.69 o 
  -2  11  12      154.18      153.17     11.86 o 
  -1  11  12        0.01        4.42      6.67 o 
   0  11  12      284.74      247.30     13.14 o 
   1  11  12       48.41       48.74      7.78 o 
   2  11  12      614.83      550.96     17.78 o 
   3  11  12       63.89       66.71     12.77 o 
   4  11  12      184.68      230.96     18.69 o 
   5  11  12        8.45       13.43     16.45 o 
  -6  12  12        0.04      -15.84     10.81 o 
  -5  12  12      119.25      140.52     17.79 o 
  -4  12  12       26.59       22.07     10.69 o 
  -3  12  12       18.61        3.82      7.33 o 
  -2  12  12       53.39       53.28      8.82 o 
  -1  12  12       24.70       19.19      7.19 o 
   0  12  12      171.36      147.90     14.04 o 
   1  12  12       46.77       48.36      7.94 o 
   2  12  12      110.34       78.68     11.01 o 
   3  12  12        0.03       -7.50      9.88 o 
   4  12  12       54.03       41.55     12.95 o 
  -5  13  12       37.85       21.28     11.54 o 
  -4  13  12       16.96       11.91     12.52 o 
  -3  13  12      283.60      279.81     28.01 o 
  -2  13  12      107.82      112.22     12.21 o 
  -1  13  12      497.01      483.60     21.60 o 
   0  13  12      210.32      149.23     17.79 o 
   1  13  12      368.18      318.19     31.29 o 
   2  13  12       84.18       55.68     10.09 o 
   3  13  12       91.07      125.68     14.88 o 
   4  13  12      110.25       88.92     13.59 o 
  -5  14  12       12.35       38.82     12.02 o 
  -4  14  12       21.42       22.35     14.38 o 
  -3  14  12       40.41       61.98     11.94 o 
  -2  14  12       13.50       25.51     10.32 o 
  -1  14  12      126.59      103.16     16.97 o 
   0  14  12       41.45       36.89     19.58 o 
   1  14  12      121.07       90.48     16.03 o 
   2  14  12       19.21       17.40      9.28 o 
   3  14  12        2.43       10.08     10.55 o 
  -4  15  12       81.08       71.87     13.52 o 
  -3  15  12       18.36       18.91     10.85 o 
  -2  15  12       70.47       48.38     20.56 o 
  -1  15  12       11.54       24.35     13.86 o 
   0  15  12        6.83       -6.20     12.77 o 
   1  15  12        0.66       -4.48     13.15 o 
   2  15  12        1.81      -11.63     14.11 o 
   3  15  12        0.15       17.02     12.47 o 
  -3  16  12        1.99       47.51     12.08 o 
  -2  16  12        7.47      -11.83     18.47 o 
  -1  16  12       30.68       82.04     17.90 o 
   0  16  12       21.83       32.18     14.57 o 
   1  16  12       71.24       67.74     17.90 o 
   2  16  12        4.80       16.30     15.74 o 
  -2  17  12       89.47       66.04     25.20 o 
  -1  17  12       26.10       50.02     31.68 o 
   0  17  12       44.82       39.56     17.28 o 
  -8   1  13        0.37       22.63     17.21 o 
  -7   1  13       76.28       81.07     13.13 o 
  -6   1  13        0.61       -6.10      6.20 o 
  -5   1  13      197.71      219.96     10.21 o 
  -4   1  13       15.97       31.64      4.06 o 
  -3   1  13      217.55      222.42      6.44 o 
  -2   1  13      192.14      211.45      6.40 o 
  -1   1  13      102.33       91.44      5.56 o 
   0   1  13      636.80      707.49     13.56 o 
   1   1  13        3.02       12.91      3.87 o 
   2   1  13      264.27      245.10      8.54 o 
   3   1  13        5.12        8.30      5.40 o 
   4   1  13       32.65       30.81      8.38 o 
   5   1  13        3.28       15.92     27.93 o 
   6   1  13        0.03       12.58     19.01 o 
  -8   2  13        0.89       -5.24     12.02 o 
  -7   2  13       14.86       11.88      9.73 o 
  -6   2  13        6.15       15.33      7.30 o 
  -5   2  13      183.52      185.11     15.27 o 
  -4   2  13       13.66       15.16      3.36 o 
  -3   2  13      363.23      339.91      8.65 o 
  -2   2  13      281.91      250.38      8.92 o 
  -1   2  13      643.60      603.26     12.16 o 
   0   2  13      324.29      310.15      9.20 o 
   1   2  13     1208.40     1081.28     20.28 o 
   2   2  13        3.20        9.11      4.81 o 
   3   2  13      556.16      520.76     16.77 o 
   4   2  13        1.31        4.46      7.29 o 
   5   2  13      103.19      141.09     18.30 o 
   6   2  13        4.77       33.83     14.25 o 
  -8   3  13        2.73       26.51     13.76 o 
  -7   3  13        0.24       -3.64      9.10 o 
  -6   3  13       52.32       28.47      8.73 o 
  -5   3  13        0.81       13.02      6.29 o 
  -4   3  13      189.41      198.14      8.60 o 
  -3   3  13        3.76        9.54      3.51 o 
  -2   3  13      172.89      153.98      6.91 o 
  -1   3  13       15.66       36.03      4.05 o 
   0   3  13      211.13      203.91      7.79 o 
   1   3  13       42.41       60.92      5.06 o 
   2   3  13       60.13       34.56      6.10 o 
   3   3  13       97.07      109.33      9.01 o 
   4   3  13       58.10       62.97      9.46 o 
   5   3  13       83.21       86.42     22.75 o 
   6   3  13       53.19       84.03     21.02 o 
  -8   4  13       53.25       29.58     13.80 o 
  -7   4  13       32.06       23.48     10.54 o 
  -6   4  13        0.78        2.16      7.25 o 
  -5   4  13       40.14       50.78      8.20 o 
  -4   4  13       84.51      109.53      8.75 o 
  -3   4  13      517.98      555.16     10.87 o 
  -2   4  13       31.26       43.16      3.65 o 
  -1   4  13      790.83      716.88     12.97 o 
   0   4  13       14.74       10.33      3.61 o 
   1   4  13      242.58      244.98      7.54 o 
   2   4  13       24.50       16.73      5.50 o 
   3   4  13       65.74       70.38      7.94 o 
   4   4  13       15.69        7.19      6.63 o 
   5   4  13       27.99        3.48     22.46 o 
   6   4  13        5.29       12.43     14.27 o 
  -7   5  13       30.46       41.35     14.42 o 
  -6   5  13      166.03      188.00     12.80 o 
  -5   5  13       32.13       11.39     10.47 o 
  -4   5  13      300.00      349.38     17.14 o 
  -3   5  13       53.35       63.01      6.62 o 
  -2   5  13      459.99      421.93      8.62 o 
  -1   5  13       12.68        7.33      3.46 o 
   0   5  13      532.35      517.22     10.92 o 
   1   5  13        3.18        3.04      4.27 o 
   2   5  13      314.65      314.43     10.52 o 
   3   5  13       62.51       41.99      8.98 o 
   4   5  13       76.68       98.29     10.63 o 
   5   5  13       57.42       71.31     25.20 o 
   6   5  13       19.73       41.74     16.39 o 
  -7   6  13        5.02       20.80     13.56 o 
  -6   6  13        0.49       -1.62      5.65 o 
  -5   6  13       23.91       21.70      7.68 o 
  -4   6  13       46.12       54.72      7.42 o 
  -3   6  13      185.99      198.99      9.72 o 
  -2   6  13      128.55      186.97      7.22 o 
  -1   6  13       15.76       21.58      3.76 o 
   0   6  13      448.17      453.35     10.09 o 
   1   6  13        1.68        4.30      5.88 o 
   2   6  13       73.47       97.16      7.08 o 
   3   6  13        2.65       -4.49      5.85 o 
   4   6  13        3.95       -6.53     12.99 o 
   5   6  13        0.18        8.36     12.92 o 
   6   6  13        6.01        3.54     14.75 o 
  -7   7  13       11.30       25.58     15.40 o 
  -6   7  13      285.65      276.00     16.93 o 
  -5   7  13      152.04      196.26     13.52 o 
  -4   7  13        8.03       37.99      7.31 o 
  -3   7  13      653.27      635.36     16.08 o 
  -2   7  13       44.86       83.90      8.22 o 
  -1   7  13      732.40      688.80     13.07 o 
   0   7  13        8.84       28.91      4.18 o 
   1   7  13      217.40      251.63     10.43 o 
   2   7  13        1.10        8.09      5.91 o 
   3   7  13      235.01      192.88     13.04 o 
   4   7  13        8.95        5.08      9.60 o 
   5   7  13       64.29       47.14     13.39 o 
  -7   8  13      285.81      290.45     23.32 o 
  -6   8  13       65.30       99.93     13.54 o 
  -5   8  13      529.40      460.26     15.87 o 
  -4   8  13      852.35      868.52     20.45 o 
  -3   8  13      791.63      712.14     17.77 o 
  -2   8  13     2698.43     2550.32     47.42 o 
  -1   8  13      339.10      355.37     10.03 o 
   0   8  13     1909.22     1822.47     29.37 o 
   1   8  13      163.74      186.19     11.28 o 
   2   8  13     1316.51     1313.47     29.40 o 
   3   8  13       90.56      100.61     10.10 o 
   4   8  13      664.08      673.40     52.98 o 
   5   8  13       23.83       31.04     12.91 o 
  -7   9  13       68.31       89.53     14.60 o 
  -6   9  13      554.37      593.69     23.47 o 
  -5   9  13      279.93      311.01     15.34 o 
  -4   9  13     1429.65     1450.04     32.78 o 
  -3   9  13     1420.06     1381.37     27.39 o 
  -2   9  13     1484.91     1415.44     30.30 o 
  -1   9  13     3061.67     2968.93     53.52 o 
   0   9  13      867.00      785.27     17.59 o 
   1   9  13     3699.91     3371.91     69.99 o 
   2   9  13      220.48      302.72     17.90 o 
   3   9  13     1671.17     1692.30     41.11 o 
   4   9  13       62.00       82.37     13.54 o 
   5   9  13      519.12      499.72     38.39 o 
  -6  10  13        1.77        0.14     11.11 o 
  -5  10  13      437.29      425.41     20.14 o 
  -4  10  13        8.07        7.16     11.46 o 
  -3  10  13      774.57      719.76     18.09 o 
  -2  10  13       19.58       27.64      7.70 o 
  -1  10  13      945.84      891.33     21.69 o 
   0  10  13      691.43      704.90     16.66 o 
   1  10  13      329.77      321.58     13.40 o 
   2  10  13      796.89      837.11     28.48 o 
   3  10  13        3.81        9.10      8.96 o 
   4  10  13      609.98      508.74     38.74 o 
   5  10  13        5.90       14.17     12.79 o 
  -6  11  13       66.07       75.32     13.91 o 
  -5  11  13      110.49       96.16     13.40 o 
  -4  11  13      154.89      148.79     16.77 o 
  -3  11  13        5.93        0.60      7.60 o 
  -2  11  13      335.33      329.74     14.40 o 
  -1  11  13       12.79       15.41      6.92 o 
   0  11  13      168.15      201.30     15.21 o 
   1  11  13        5.49       10.94      6.68 o 
   2  11  13      141.46      164.42     13.07 o 
   3  11  13       39.39       26.20     19.75 o 
   4  11  13      103.64      129.16     16.05 o 
  -6  12  13       13.55       11.37     12.73 o 
  -5  12  13       27.36       45.03     12.24 o 
  -4  12  13        1.62        9.92     10.30 o 
  -3  12  13      188.50      295.70     16.45 o 
  -2  12  13        0.31       20.11      9.08 o 
  -1  12  13       66.67       79.95      9.11 o 
   0  12  13       70.11       57.96     11.31 o 
   1  12  13        4.64       -3.59     11.43 o 
   2  12  13        6.34       23.10      9.01 o 
   3  12  13        0.53        2.32     10.80 o 
   4  12  13       19.95       16.73     12.60 o 
  -5  13  13      151.19      144.21     16.78 o 
  -4  13  13        1.60        8.58     11.58 o 
  -3  13  13      232.93      240.34     19.51 o 
  -2  13  13        0.23       -3.72      8.92 o 
  -1  13  13       20.92       15.53     22.60 o 
   0  13  13       42.62       84.86     15.70 o 
   1  13  13        3.66       14.67     12.96 o 
   2  13  13       22.94       14.09      9.11 o 
   3  13  13       36.34       36.84     12.76 o 
  -5  14  13        0.72        5.78     11.17 o 
  -4  14  13        0.98       -8.75     10.22 o 
  -3  14  13       57.72       69.37     12.32 o 
  -2  14  13        6.60        5.19      9.25 o 
  -1  14  13       15.16       -6.00     12.08 o 
   0  14  13       10.00       15.65     30.67 o 
   1  14  13       32.53      -11.14     12.59 o 
   2  14  13        1.18        5.97     10.63 o 
   3  14  13       59.47       37.94     11.67 o 
  -4  15  13       15.12        9.56     11.26 o 
  -3  15  13       63.36       61.71     12.38 o 
  -2  15  13        5.06       11.47     12.90 o 
  -1  15  13       53.60       36.85     15.28 o 
   0  15  13       27.09       43.61     14.99 o 
   1  15  13        7.47       20.32     15.03 o 
   2  15  13       21.35       22.29     15.73 o 
  -3  16  13       33.25       74.66     16.48 o 
  -2  16  13      126.44      161.53     21.31 o 
  -1  16  13       14.51       15.61     14.90 o 
   0  16  13       60.94       88.91     18.74 o 
   1  16  13       14.54        1.73     15.29 o 
  -8   0  14       54.42       19.18     17.29 o 
  -7   0  14        3.28        1.21     14.63 o 
  -6   0  14      454.70      469.68     21.08 o 
  -5   0  14       14.15       10.67      6.51 o 
  -4   0  14     1015.52     1028.78     25.57 o 
  -3   0  14      122.99      124.61      7.63 o 
  -2   0  14     3664.04     3500.52    118.86 o 
  -1   0  14      311.38      298.89     12.83 o 
   0   0  14     3875.55     3675.16     81.16 o 
   1   0  14        7.16       24.07      6.27 o 
   2   0  14      632.48      520.99     31.31 o 
   3   0  14       66.48       70.25     13.12 o 
   4   0  14      523.91      486.36     37.15 o 
   5   0  14       61.38       97.33     25.05 o 
   6   0  14      185.79      213.09     34.27 o 
  -8   1  14       24.29       17.15     14.42 o 
  -7   1  14        3.67       -1.18     10.98 o 
  -6   1  14        1.15       16.50      8.61 o 
  -5   1  14       82.80      111.82      7.97 o 
  -4   1  14        3.92       21.19      3.92 o 
  -3   1  14       59.48       60.42      4.92 o 
  -2   1  14      413.43      409.80      9.77 o 
  -1   1  14       98.93      128.05      6.18 o 
   0   1  14      423.25      414.76     10.00 o 
   1   1  14      162.11      190.71      7.69 o 
   2   1  14      125.26      152.52     12.60 o 
   3   1  14        0.11       12.45      6.90 o 
   4   1  14        0.01        7.75     16.70 o 
   5   1  14       18.22        7.29     12.31 o 
   6   1  14       21.90       13.00     17.71 o 
  -8   2  14       18.26       30.76     14.45 o 
  -7   2  14        0.29       21.36      9.78 o 
  -6   2  14       88.41      104.29      9.94 o 
  -5   2  14       41.20       51.75      7.86 o 
  -4   2  14      722.66      836.11     17.70 o 
  -3   2  14       26.51       25.76      4.44 o 
  -2   2  14      675.64      676.47     13.30 o 
  -1   2  14       50.97       55.43      5.48 o 
   0   2  14      422.87      450.84     11.52 o 
   1   2  14       73.91       88.13      5.76 o 
   2   2  14      469.33      446.52     13.82 o 
   3   2  14       46.55       52.36     10.56 o 
   4   2  14        1.26        7.14     20.30 o 
   5   2  14        2.47        1.74     12.58 o 
   6   2  14       25.00       60.09     34.99 o 
  -7   3  14        8.90       38.39     11.10 o 
  -6   3  14      332.50      309.31     18.33 o 
  -5   3  14      159.28      167.33     14.08 o 
  -4   3  14      691.18      640.23     15.28 o 
  -3   3  14       93.31       94.66      5.03 o 
  -2   3  14      237.03      226.54      6.77 o 
  -1   3  14        0.01        8.79      3.68 o 
   0   3  14       18.94       25.90      4.51 o 
   1   3  14       23.44       41.01      5.26 o 
   2   3  14        9.73       19.21      5.52 o 
   3   3  14       36.52       30.91      6.86 o 
   4   3  14        0.32       -6.29     10.89 o 
   5   3  14        0.58       -5.12     16.13 o 
   6   3  14        0.08       -0.77     29.66 o 
  -7   4  14       92.54       89.21     12.77 o 
  -6   4  14       25.87       22.76      8.16 o 
  -5   4  14       67.29      115.99     12.55 o 
  -4   4  14       27.49       16.25      6.53 o 
  -3   4  14       79.10       92.00      5.46 o 
  -2   4  14      331.32      376.57      8.38 o 
  -1   4  14      784.52      703.18     14.91 o 
   0   4  14      127.62      161.37      9.22 o 
   1   4  14      322.45      304.30     10.92 o 
   2   4  14       47.52       46.25      7.94 o 
   3   4  14      129.46      158.56     10.31 o 
   4   4  14        2.68       11.37     11.40 o 
   5   4  14      117.19      155.49     19.85 o 
   6   4  14        3.12       26.19     15.16 o 
  -7   5  14      283.51      240.17     18.83 o 
  -6   5  14      618.38      594.74     19.94 o 
  -5   5  14      459.30      414.77     17.12 o 
  -4   5  14      216.50      213.40     11.66 o 
  -3   5  14        8.79       53.17      8.11 o 
  -2   5  14        1.99       -0.46      2.85 o 
  -1   5  14      525.94      498.74     10.68 o 
   0   5  14      155.61      156.66      7.68 o 
   1   5  14       29.50       25.45      5.17 o 
   2   5  14       32.30       55.19      6.33 o 
   3   5  14        6.36        6.41      6.13 o 
   4   5  14        7.45       24.08     13.74 o 
   5   5  14       19.11       36.28     15.27 o 
  -7   6  14      228.22      248.35     33.43 o 
  -6   6  14      769.12      874.99     31.39 o 
  -5   6  14      471.50      457.12     16.60 o 
  -4   6  14     1105.95     1044.13     22.87 o 
  -3   6  14      317.43      317.08     11.64 o 
  -2   6  14      723.42      659.43     12.68 o 
  -1   6  14       44.51       34.66      4.39 o 
   0   6  14      180.38      181.72      8.26 o 
   1   6  14       85.60       77.64      6.46 o 
   2   6  14        3.68        4.74      5.00 o 
   3   6  14      134.88      169.75     11.11 o 
   4   6  14        8.52        3.95      9.86 o 
   5   6  14      188.38      257.55     75.88 o 
  -7   7  14      578.50      508.30     44.92 o 
  -6   7  14      481.90      436.58     28.92 o 
  -5   7  14      895.29      939.34     22.53 o 
  -4   7  14      895.96      952.72     21.83 o 
  -3   7  14     1896.16     1998.53     35.68 o 
  -2   7  14      312.58      367.29     13.32 o 
  -1   7  14     2207.57     2174.28     34.00 o 
   0   7  14       14.64       20.78      4.76 o 
   1   7  14      808.41      757.14     28.17 o 
   2   7  14      198.86      170.56     11.24 o 
   3   7  14      350.82      353.58     14.69 o 
   4   7  14      256.83      225.14     17.62 o 
   5   7  14      110.46       82.01     17.91 o 
  -7   8  14       11.36       41.95     12.94 o 
  -6   8  14        0.03       18.09     10.93 o 
  -5   8  14      162.30      194.24     15.05 o 
  -4   8  14      270.88      284.89     12.78 o 
  -3   8  14      441.22      473.80     14.36 o 
  -2   8  14      599.10      563.86     19.26 o 
  -1   8  14      219.61      273.29      9.33 o 
   0   8  14      195.00      245.47     10.41 o 
   1   8  14      174.31      213.15     10.57 o 
   2   8  14      153.58      183.92     11.21 o 
   3   8  14      430.83      463.89     18.94 o 
   4   8  14       29.30       42.56     11.64 o 
   5   8  14      258.84      304.74     21.74 o 
  -6   9  14      212.86      239.84     28.93 o 
  -5   9  14       53.84       90.76     10.49 o 
  -4   9  14      562.78      558.79     16.41 o 
  -3   9  14      280.67      331.52     12.58 o 
  -2   9  14     1135.89     1084.07     25.38 o 
  -1   9  14      565.91      610.18     17.30 o 
   0   9  14      205.46      214.74      9.61 o 
   1   9  14      621.27      674.38     19.00 o 
   2   9  14        7.82       17.47      7.67 o 
   3   9  14      281.41      322.63     29.55 o 
   4   9  14        9.90       12.25     14.36 o 
   5   9  14      110.35      112.64     18.34 o 
  -6  10  14       15.97       27.46     12.23 o 
  -5  10  14       20.38       23.52     11.27 o 
  -4  10  14        1.66       13.27      6.60 o 
  -3  10  14       17.49       21.17      6.81 o 
  -2  10  14       51.25       42.91      8.32 o 
  -1  10  14       30.46       11.98      6.90 o 
   0  10  14      295.27      290.23     12.32 o 
   1  10  14        0.55        1.41      6.18 o 
   2  10  14      126.96      116.06     11.64 o 
   3  10  14       80.13       64.21     13.00 o 
   4  10  14       33.06       78.11     14.37 o 
  -6  11  14      108.13      123.07     15.36 o 
  -5  11  14      194.42      195.94     16.19 o 
  -4  11  14      173.38      160.57     11.84 o 
  -3  11  14       59.46       96.72      9.70 o 
  -2  11  14      199.63      173.03     13.45 o 
  -1  11  14       31.94       35.44      7.69 o 
   0  11  14      573.04      528.75     22.34 o 
   1  11  14      122.71      101.80     17.34 o 
   2  11  14      251.41      230.94     14.91 o 
   3  11  14       80.86       67.93     16.84 o 
   4  11  14       28.85       32.33     12.89 o 
  -5  12  14      149.58      115.94     17.00 o 
  -4  12  14       22.67       11.15     10.69 o 
  -3  12  14      480.13      464.85     22.34 o 
  -2  12  14      114.32       87.20     11.37 o 
  -1  12  14      355.49      288.55     19.96 o 
   0  12  14      167.66      121.05     26.78 o 
   1  12  14      326.15      332.32     19.03 o 
   2  12  14      114.44      124.47     14.55 o 
   3  12  14      120.73      149.87     22.90 o 
   4  12  14       26.34       31.91     13.52 o 
  -5  13  14        0.41       12.31     11.30 o 
  -4  13  14       40.24       13.32     14.55 o 
  -3  13  14        2.58       13.20      7.92 o 
  -2  13  14       96.45       91.74     12.03 o 
  -1  13  14       37.18       49.58     13.92 o 
   0  13  14       19.30        7.21     12.22 o 
   1  13  14      115.66      132.31     19.11 o 
   2  13  14       32.64       22.25     11.23 o 
   3  13  14       60.25       60.02     13.92 o 
  -4  14  14        0.48       -0.23     10.72 o 
  -3  14  14       83.81       80.76     14.17 o 
  -2  14  14        1.21        3.75     11.76 o 
  -1  14  14      213.55      209.59     34.56 o 
   0  14  14       15.95       12.09     12.90 o 
   1  14  14       75.93       67.03     17.05 o 
   2  14  14       81.72      117.08     53.99 o 
  -3  15  14        2.76        1.98     10.77 o 
  -2  15  14       21.47       23.58     20.01 o 
  -1  15  14        7.95        4.71     24.91 o 
   0  15  14        7.67       14.25     14.24 o 
   1  15  14       18.43       21.24     14.80 o 
   2  15  14        9.03        9.97     15.66 o 
  -2  16  14        3.64        4.44     18.57 o 
  -1  16  14        0.02        9.07     19.15 o 
   0  16  14        0.29       15.11     15.91 o 
  -7   1  15       21.06       23.33     13.98 o 
  -6   1  15       15.05        1.61      8.33 o 
  -5   1  15      129.77      116.55      8.13 o 
  -4   1  15       91.86       98.17      6.30 o 
  -3   1  15      205.26      204.95      7.35 o 
  -2   1  15      160.11      195.58      7.12 o 
  -1   1  15        1.03        2.28      3.31 o 
   0   1  15      416.67      408.40     10.17 o 
   1   1  15       19.35       28.72      4.72 o 
   2   1  15      651.80      625.50     24.16 o 
   3   1  15        6.39       13.76      7.36 o 
   4   1  15      438.56      432.80     25.55 o 
   5   1  15        1.25      -11.11     11.49 o 
  -7   2  15       24.64       27.68     13.00 o 
  -6   2  15        8.96       16.99     11.35 o 
  -5   2  15       11.86       14.50      6.78 o 
  -4   2  15       83.63       81.57      8.68 o 
  -3   2  15      350.09      366.50      9.06 o 
  -2   2  15      218.13      223.85      7.52 o 
  -1   2  15      614.77      660.70     13.49 o 
   0   2  15      128.66      161.69      9.26 o 
   1   2  15      176.91      201.22     12.17 o 
   2   2  15        6.47       26.99      5.79 o 
   3   2  15       11.58        9.16      6.82 o 
   4   2  15       12.88       16.93     12.42 o 
   5   2  15        2.05       29.59     14.56 o 
  -7   3  15      187.33      183.74     15.38 o 
  -6   3  15        2.79        3.69      7.27 o 
  -5   3  15      300.12      259.12     19.19 o 
  -4   3  15        2.93       10.71      6.31 o 
  -3   3  15      132.41      119.72      5.72 o 
  -2   3  15      295.62      309.08      7.90 o 
  -1   3  15      184.46      192.92      8.08 o 
   0   3  15      615.08      630.05     14.52 o 
   1   3  15      178.35      186.85      8.48 o 
   2   3  15      339.88      338.79     12.66 o 
   3   3  15       17.37       23.80      7.24 o 
   4   3  15      174.78      208.15     28.94 o 
   5   3  15       22.21       31.68     15.26 o 
  -7   4  15       65.04       80.00     12.57 o 
  -6   4  15        0.37        6.74      8.22 o 
  -5   4  15      124.30      171.43     16.62 o 
  -4   4  15       89.96       81.78      8.57 o 
  -3   4  15       55.48       71.38      5.32 o 
  -2   4  15      306.74      280.80      7.52 o 
  -1   4  15        0.20       11.66      3.85 o 
   0   4  15      592.39      575.70     15.18 o 
   1   4  15       20.59       15.02      5.03 o 
   2   4  15      246.86      282.12     12.17 o 
   3   4  15       10.91       24.77      8.81 o 
   4   4  15        8.21       17.22     12.55 o 
   5   4  15        3.66       11.94     13.62 o 
  -7   5  15       69.20       76.15     12.80 o 
  -6   5  15        1.01       21.68      8.51 o 
  -5   5  15       64.28       99.71     12.74 o 
  -4   5  15       20.25       15.04      7.09 o 
  -3   5  15        8.08       22.36      6.16 o 
  -2   5  15       21.18       33.66      4.30 o 
  -1   5  15       54.40       63.79      5.04 o 
   0   5  15      144.50      169.70      9.67 o 
   1   5  15      198.42      224.58      9.57 o 
   2   5  15      260.18      304.18     11.85 o 
   3   5  15      303.55      309.99     13.82 o 
   4   5  15       67.33       72.90     15.77 o 
   5   5  15       80.15       47.52     15.98 o 
  -7   6  15       86.56      116.82     25.41 o 
  -6   6  15       58.10       90.62     12.31 o 
  -5   6  15      669.20      628.51     19.65 o 
  -4   6  15      564.08      526.68     15.65 o 
  -3   6  15     2614.89     2380.92     41.09 o 
  -2   6  15     1451.79     1375.50     23.80 o 
  -1   6  15     2822.27     2771.59     39.31 o 
   0   6  15      290.27      275.24     10.06 o 
   1   6  15      873.22      828.42     18.42 o 
   2   6  15        0.99        6.25      5.33 o 
   3   6  15      200.81      209.79     14.59 o 
   4   6  15        7.03       17.08     11.02 o 
   5   6  15       77.49       83.35     18.42 o 
  -7   7  15        6.10        7.44     13.18 o 
  -6   7  15       76.40      102.73     11.69 o 
  -5   7  15       22.02       12.35      7.33 o 
  -4   7  15       86.17       81.34      8.48 o 
  -3   7  15      507.40      499.58     14.70 o 
  -2   7  15        0.82       30.51      7.36 o 
  -1   7  15      927.28      859.28     17.00 o 
   0   7  15      181.77      167.43      9.34 o 
   1   7  15      512.28      508.93     15.44 o 
   2   7  15       89.09      100.04     15.82 o 
   3   7  15      166.71      236.22     15.02 o 
   4   7  15        5.03        1.56     10.22 o 
   5   7  15        0.00       13.92     14.12 o 
  -7   8  15      128.90      100.83     18.34 o 
  -6   8  15       19.21       31.61      9.54 o 
  -5   8  15      380.39      340.25     15.75 o 
  -4   8  15      206.93      225.64     11.66 o 
  -3   8  15      398.25      342.01     12.77 o 
  -2   8  15      571.96      555.47     16.81 o 
  -1   8  15      559.17      566.35     14.57 o 
   0   8  15     1533.62     1546.01     30.13 o 
   1   8  15      727.29      743.32     22.35 o 
   2   8  15     1101.01     1037.70     25.77 o 
   3   8  15      466.72      498.61     22.84 o 
   4   8  15      147.25      127.85     22.47 o 
   5   8  15      125.06      196.65     31.10 o 
  -6   9  15       18.85       17.57     11.15 o 
  -5   9  15      100.62      115.76     17.79 o 
  -4   9  15        5.89        3.81      7.50 o 
  -3   9  15      100.96       82.29      8.28 o 
  -2   9  15      183.22      164.81     13.36 o 
  -1   9  15      710.07      666.22     18.32 o 
   0   9  15      223.14      235.85     10.31 o 
   1   9  15     1299.10     1238.33     28.19 o 
   2   9  15      161.81      184.95     19.43 o 
   3   9  15      584.63      514.30     29.32 o 
   4   9  15       42.16       58.30     13.46 o 
  -6  10  15        4.42       -6.76     11.06 o 
  -5  10  15        9.63        9.15      8.36 o 
  -4  10  15        4.90       -4.18     10.15 o 
  -3  10  15       12.32       -3.93      6.78 o 
  -2  10  15      132.43      176.05     11.61 o 
  -1  10  15        1.77       20.64      7.15 o 
   0  10  15      425.84      401.97     19.25 o 
   1  10  15      109.02      137.24     11.45 o 
   2  10  15      583.32      589.99     21.46 o 
   3  10  15       90.42      124.38     17.78 o 
   4  10  15      636.10      671.48     60.40 o 
  -6  11  15        0.82        4.01     11.39 o 
  -5  11  15       12.02       15.16     10.99 o 
  -4  11  15        8.00        0.07      7.06 o 
  -3  11  15       91.73       93.28      9.97 o 
  -2  11  15        8.49       27.35      9.36 o 
  -1  11  15        8.59       14.63      9.68 o 
   0  11  15       44.70       44.60     14.10 o 
   1  11  15        0.65       10.64      9.53 o 
   2  11  15      125.66      149.95     13.25 o 
   3  11  15       23.57       38.02     12.61 o 
   4  11  15      146.40      144.60     29.33 o 
  -5  12  15       53.55       15.31     12.51 o 
  -4  12  15       33.63       64.17     12.51 o 
  -3  12  15      246.37      205.41     14.88 o 
  -2  12  15       70.65       72.79     10.87 o 
  -1  12  15      393.95      411.91     25.86 o 
   0  12  15      141.48      138.35     23.61 o 
   1  12  15      290.76      217.13     25.63 o 
   2  12  15      229.64      202.62     22.03 o 
   3  12  15        1.13       14.60     11.90 o 
  -5  13  15       32.77       39.51     14.13 o 
  -4  13  15       31.73        8.75     15.13 o 
  -3  13  15       14.88       11.43      7.04 o 
  -2  13  15       29.15       43.49     10.30 o 
  -1  13  15       43.65       25.46     13.32 o 
   0  13  15        0.20       11.62     20.01 o 
   1  13  15       26.05       28.61     14.45 o 
   2  13  15       34.11       35.84     12.22 o 
   3  13  15       35.14       33.76     13.50 o 
  -4  14  15        2.79       13.31     10.95 o 
  -3  14  15       13.76       22.45     10.70 o 
  -2  14  15        4.01       -1.07     12.10 o 
  -1  14  15       19.67       28.44     14.43 o 
   0  14  15        0.08        5.97     12.86 o 
   1  14  15        0.50       34.29     15.23 o 
   2  14  15        1.07        2.65     14.83 o 
  -3  15  15      127.50      125.64     21.80 o 
  -2  15  15      100.66      153.14     20.26 o 
  -1  15  15       65.62       66.36     21.02 o 
   0  15  15       15.53       48.12     18.72 o 
   1  15  15        2.00        0.78     13.74 o 
  -1  16  15        0.33        7.09     15.06 o 
  -7   0  16      305.69      317.62     37.15 o 
  -6   0  16       12.07       42.62     19.58 o 
  -5   0  16      258.16      288.75     18.53 o 
  -4   0  16        0.83       10.65      7.06 o 
  -3   0  16      498.04      429.05     16.31 o 
  -2   0  16      263.23      334.01     28.22 o 
  -1   0  16      984.56      882.93     25.60 o 
   0   0  16      722.63      681.35     29.87 o 
   1   0  16       90.98      124.83     10.16 o 
   2   0  16     1439.58     1477.02     51.05 o 
   3   0  16        0.02        1.06     14.69 o 
   4   0  16      553.50      572.46     43.48 o 
   5   0  16       10.40       20.45     21.02 o 
  -7   1  16        0.11       14.44     14.11 o 
  -6   1  16       81.67      105.96     11.81 o 
  -5   1  16        2.94        8.63      6.36 o 
  -4   1  16        5.20       -0.52      4.45 o 
  -3   1  16       78.28       79.25      5.97 o 
  -2   1  16        5.00       19.21      4.41 o 
  -1   1  16      986.25      931.08     25.29 o 
   0   1  16        3.82       18.85      4.81 o 
   1   1  16      172.22      156.37      7.61 o 
   2   1  16       45.44       35.07      6.56 o 
   3   1  16        0.31        8.66      7.64 o 
   4   1  16        1.80       31.30     17.42 o 
   5   1  16        1.24        7.27     12.72 o 
  -7   2  16       21.09       46.77     13.80 o 
  -6   2  16        8.75       13.52      9.18 o 
  -5   2  16        7.50       13.06     11.27 o 
  -4   2  16       12.82       20.41      5.51 o 
  -3   2  16       79.10       80.54      5.28 o 
  -2   2  16      152.71      172.12      7.05 o 
  -1   2  16      418.20      363.65      9.82 o 
   0   2  16       60.69       59.31      5.35 o 
   1   2  16      160.51      169.25     10.95 o 
   2   2  16      254.29      262.17     11.79 o 
   3   2  16       63.34       57.80      9.45 o 
   4   2  16      310.23      342.49     25.34 o 
   5   2  16        2.55        5.56     13.04 o 
  -7   3  16        4.32       29.79     11.30 o 
  -6   3  16       10.30       15.61     13.18 o 
  -5   3  16       26.04       14.69     10.17 o 
  -4   3  16       33.95       72.92      9.80 o 
  -3   3  16       66.20       70.90      6.97 o 
  -2   3  16      299.57      288.50      8.40 o 
  -1   3  16      351.80      392.54     11.20 o 
   0   3  16      714.93      715.97     16.11 o 
   1   3  16       40.81       27.06      5.47 o 
   2   3  16       56.10       90.51      8.35 o 
   3   3  16      111.96      120.83     13.29 o 
   4   3  16        0.01       27.70     21.17 o 
   5   3  16      377.88      366.37     37.58 o 
  -7   4  16       80.28       65.68     15.38 o 
  -6   4  16      239.59      222.14     13.79 o 
  -5   4  16      774.11      779.41     21.87 o 
  -4   4  16      555.82      501.21     17.12 o 
  -3   4  16     1728.31     1654.88     27.79 o 
  -2   4  16      180.96      160.62      6.40 o 
  -1   4  16     1254.78     1122.83     21.82 o 
   0   4  16      567.63      570.92     15.51 o 
   1   4  16      167.37      212.94      9.66 o 
   2   4  16      844.95      787.41     18.43 o 
   3   4  16       51.59       61.33      9.55 o 
   4   4  16      665.14      734.64     35.42 o 
   5   4  16       19.04       53.34     37.29 o 
  -7   5  16       40.64       71.75     12.90 o 
  -6   5  16      280.59      286.28     15.37 o 
  -5   5  16       69.30       96.02     10.12 o 
  -4   5  16      631.05      528.67     19.81 o 
  -3   5  16        6.36       28.16      6.67 o 
  -2   5  16      289.35      348.16      9.32 o 
  -1   5  16       50.79       67.80      6.12 o 
   0   5  16       14.90       21.94      5.35 o 
   1   5  16      798.21      795.74     18.20 o 
   2   5  16        2.89       14.64      5.78 o 
   3   5  16      617.08      595.36     20.93 o 
   4   5  16       12.96       27.01     13.53 o 
   5   5  16      129.36      171.20     21.78 o 
  -7   6  16       81.63       77.05     13.18 o 
  -6   6  16        7.71       28.49     10.24 o 
  -5   6  16       61.60       47.58      9.27 o 
  -4   6  16       23.53       29.98      7.38 o 
  -3   6  16       13.21        5.04      6.42 o 
  -2   6  16      146.41      263.64     14.02 o 
  -1   6  16        8.33        1.60      4.49 o 
   0   6  16      125.84      130.33      9.26 o 
   1   6  16       11.91       20.65      5.84 o 
   2   6  16       56.39       78.27      8.74 o 
   3   6  16       30.08        2.57      9.81 o 
   4   6  16       23.10       21.10     13.84 o 
   5   6  16        0.98        0.53     13.98 o 
  -7   7  16      237.29      269.09     27.32 o 
  -6   7  16      551.42      569.28     20.03 o 
  -5   7  16      150.55      172.27     13.48 o 
  -4   7  16      729.53      742.58     19.21 o 
  -3   7  16       43.82       61.81      7.64 o 
  -2   7  16      930.53      877.13     21.93 o 
  -1   7  16      112.42      109.94      7.02 o 
   0   7  16      461.16      484.90     13.73 o 
   1   7  16      146.84      119.81     10.56 o 
   2   7  16       14.91       20.29      7.90 o 
   3   7  16       47.68       59.17     11.92 o 
   4   7  16       30.64        5.98     11.22 o 
  -6   8  16      126.29      130.05     14.90 o 
  -5   8  16       24.40       37.60      9.58 o 
  -4   8  16       33.66       37.29      7.84 o 
  -3   8  16       15.01       10.72      6.76 o 
  -2   8  16       58.90       93.86     13.91 o 
  -1   8  16       63.70       68.28      8.41 o 
   0   8  16       16.76       32.59      6.08 o 
   1   8  16        3.35       14.04      5.80 o 
   2   8  16       31.90       47.50      9.63 o 
   3   8  16        9.42       20.95     10.80 o 
   4   8  16       15.52       30.16     12.51 o 
  -6   9  16      114.08      103.07     24.56 o 
  -5   9  16        1.75        7.20      8.19 o 
  -4   9  16      154.49      157.16     13.64 o 
  -3   9  16      217.69      196.32     10.94 o 
  -2   9  16      108.83      163.28     17.28 o 
  -1   9  16      155.82      132.76      9.93 o 
   0   9  16      203.90      194.99     10.93 o 
   1   9  16       74.50      112.77     21.11 o 
   2   9  16      247.02      262.02     15.64 o 
   3   9  16       76.81       73.15     13.65 o 
   4   9  16        1.64        7.85     11.75 o 
  -6  10  16       28.84       34.13     14.05 o 
  -5  10  16       16.00       16.32     12.14 o 
  -4  10  16       50.27       64.22      9.82 o 
  -3  10  16       71.00       68.65     10.21 o 
  -2  10  16       15.18       36.10      9.44 o 
  -1  10  16      102.45       81.65     11.80 o 
   0  10  16       34.70       30.67     12.42 o 
   1  10  16       58.62       56.06     11.10 o 
   2  10  16       35.80       35.09      9.89 o 
   3  10  16      233.63      230.71     21.19 o 
   4  10  16       42.49       50.05     13.93 o 
  -5  11  16      198.39      169.34     19.00 o 
  -4  11  16        3.10        5.71      7.67 o 
  -3  11  16      170.17      184.20     12.33 o 
  -2  11  16       23.96        4.76      8.63 o 
  -1  11  16      152.57      187.57     20.39 o 
   0  11  16       12.13       21.54     12.62 o 
   1  11  16       72.45       95.59     12.88 o 
   2  11  16       22.19       23.69     11.06 o 
   3  11  16       48.37       45.93     13.69 o 
  -5  12  16       21.14       20.64     12.05 o 
  -4  12  16        0.03       -7.86      8.54 o 
  -3  12  16       13.98       19.18      8.17 o 
  -2  12  16       29.69       29.93     10.00 o 
  -1  12  16       79.97       75.70     15.47 o 
   0  12  16       20.91       32.40     14.10 o 
   1  12  16      176.00      180.08     30.52 o 
   2  12  16        9.16       23.76     12.11 o 
   3  12  16       42.37       36.50     13.18 o 
  -4  13  16        7.16       11.04     10.47 o 
  -3  13  16        0.00       10.69      8.12 o 
  -2  13  16       24.33       57.38     12.14 o 
  -1  13  16        0.59       12.77     12.78 o 
   0  13  16       71.90      103.47     17.28 o 
   1  13  16        4.22       13.83     13.83 o 
   2  13  16       39.37       31.72     16.29 o 
  -4  14  16        1.26       25.09     11.78 o 
  -3  14  16       37.61       63.06     12.45 o 
  -2  14  16        4.28       26.31     15.00 o 
  -1  14  16       24.89       41.42     15.87 o 
   0  14  16        5.50       22.92     14.71 o 
   1  14  16        0.21       -9.95     13.45 o 
  -2  15  16      103.43       90.05     18.18 o 
  -1  15  16        3.05       23.03     14.94 o 
   0  15  16       91.24       55.78     18.06 o 
  -7   1  17       95.94       76.00     15.63 o 
  -6   1  17       11.88       40.38     17.80 o 
  -5   1  17      250.12      278.38     15.27 o 
  -4   1  17      111.77      144.00     10.31 o 
  -3   1  17      317.16      306.34     10.03 o 
  -2   1  17      465.68      466.58     12.35 o 
  -1   1  17      112.83      107.09      7.22 o 
   0   1  17      438.69      417.32     10.82 o 
   1   1  17       10.78        4.87      4.54 o 
   2   1  17       48.34       54.45     12.80 o 
   3   1  17        5.42       -3.90     10.62 o 
   4   1  17       38.28       30.02     17.28 o 
   5   1  17       23.87       38.10     15.26 o 
  -7   2  17      173.31      205.78     20.21 o 
  -6   2  17      484.75      505.31     20.67 o 
  -5   2  17      423.58      415.94     17.24 o 
  -4   2  17      591.02      674.83     17.89 o 
  -3   2  17      681.05      700.15     15.82 o 
  -2   2  17      487.86      452.96     11.48 o 
  -1   2  17      771.86      803.56     17.37 o 
   0   2  17      168.73      197.21      8.19 o 
   1   2  17     1027.99     1004.20     23.34 o 
   2   2  17       16.77       24.75      6.37 o 
   3   2  17      739.68      616.84     30.34 o 
   4   2  17       32.07       23.32     21.45 o 
   5   2  17      175.11      135.51     20.02 o 
  -7   3  17      289.82      341.36     48.02 o 
  -6   3  17      255.85      269.19     16.86 o 
  -5   3  17      298.59      342.47     16.79 o 
  -4   3  17      249.60      270.45     12.89 o 
  -3   3  17      134.09      182.84     10.02 o 
  -2   3  17      102.01      111.76      7.40 o 
  -1   3  17        7.02       43.62      5.66 o 
   0   3  17      159.65      198.58      8.29 o 
   1   3  17      122.30      128.99      8.05 o 
   2   3  17      216.39      250.83     12.19 o 
   3   3  17      325.14      273.75     22.09 o 
   4   3  17       69.60      108.17     17.82 o 
   5   3  17      173.72      191.28     22.40 o 
  -7   4  17       34.02       31.28     11.37 o 
  -6   4  17       84.10       56.36      9.83 o 
  -5   4  17      111.66      138.37     16.95 o 
  -4   4  17       30.22       45.63      9.20 o 
  -3   4  17      859.30      868.62     19.89 o 
  -2   4  17      211.16      288.30      9.26 o 
  -1   4  17     1847.43     1842.41     32.52 o 
   0   4  17     1345.58     1278.15     27.03 o 
   1   4  17      952.75      932.83     20.45 o 
   2   4  17     1078.04      995.77     21.94 o 
   3   4  17      175.57      236.26     21.38 o 
   4   4  17      535.49      522.26     29.93 o 
   5   4  17        4.59       46.37     16.15 o 
  -7   5  17       19.27       26.62     11.30 o 
  -6   5  17      558.92      533.63     21.56 o 
  -5   5  17      321.07      353.58     15.67 o 
  -4   5  17      964.10      977.06     22.41 o 
  -3   5  17     1225.69     1226.84     25.14 o 
  -2   5  17      989.23      939.97     18.99 o 
  -1   5  17     2490.49     2285.64     38.89 o 
   0   5  17      502.64      440.74     14.10 o 
   1   5  17     2337.16     2209.34     38.81 o 
   2   5  17       64.37       65.10      7.59 o 
   3   5  17      584.32      596.70     24.05 o 
   4   5  17        8.68       18.63     13.92 o 
   5   5  17       68.10      103.39     19.73 o 
  -7   6  17       96.29       77.38     13.03 o 
  -6   6  17       66.80       72.14     12.02 o 
  -5   6  17      386.06      387.28     15.25 o 
  -4   6  17      264.94      332.19     13.70 o 
  -3   6  17      339.28      351.11     17.44 o 
  -2   6  17      686.59      690.96     17.18 o 
  -1   6  17      356.20      339.02     11.39 o 
   0   6  17      794.24      765.22     17.80 o 
   1   6  17      227.07      256.58     12.54 o 
   2   6  17      545.75      573.34     20.42 o 
   3   6  17        0.06       18.45     10.61 o 
   4   6  17      150.39      171.66     21.28 o 
  -6   7  17      106.78      144.07     15.85 o 
  -5   7  17      416.82      409.25     16.71 o 
  -4   7  17      469.09      495.54     20.25 o 
  -3   7  17      903.28      898.11     20.90 o 
  -2   7  17      943.03      972.84     21.47 o 
  -1   7  17      531.28      456.95     13.34 o 
   0   7  17      467.67      426.75     13.10 o 
   1   7  17        3.39        6.18      5.42 o 
   2   7  17       39.87       50.41      9.67 o 
   3   7  17       32.59       29.59     11.18 o 
   4   7  17        0.71       20.95     14.69 o 
  -6   8  17       48.81       50.13     10.73 o 
  -5   8  17      543.66      570.86     19.37 o 
  -4   8  17       23.84       11.95      8.21 o 
  -3   8  17      881.49      809.85     19.98 o 
  -2   8  17       11.53       25.72      7.54 o 
  -1   8  17      205.16      206.33     18.27 o 
   0   8  17        7.41       23.09      6.52 o 
   1   8  17       40.60       40.57      9.90 o 
   2   8  17        1.39       -6.16      8.06 o 
   3   8  17       89.90      101.64     14.18 o 
   4   8  17        8.68       11.18     12.84 o 
  -6   9  17       33.09       43.17     12.69 o 
  -5   9  17        1.76        6.53      8.44 o 
  -4   9  17        2.11       -3.15      7.46 o 
  -3   9  17       44.02       44.32      8.75 o 
  -2   9  17       27.24       49.59      9.56 o 
  -1   9  17      178.24      147.68     15.53 o 
   0   9  17       95.60       69.55     11.22 o 
   1   9  17       89.01      101.31     10.74 o 
   2   9  17       46.14       58.41     10.38 o 
   3   9  17       79.65      104.70     22.91 o 
   4   9  17        0.42        2.60     12.62 o 
  -5  10  17       23.59       25.81      9.13 o 
  -4  10  17        3.51       -0.07      7.51 o 
  -3  10  17       22.92       27.59      9.80 o 
  -2  10  17       39.26       33.70      9.58 o 
  -1  10  17       84.74       99.40     12.41 o 
   0  10  17        6.07        8.71     15.98 o 
   1  10  17       35.59       16.26      9.87 o 
   2  10  17       52.52       36.64     11.91 o 
   3  10  17       11.17       12.28     11.32 o 
  -5  11  17        4.32        5.90     11.01 o 
  -4  11  17        5.82       13.25      8.43 o 
  -3  11  17       49.08       33.92      9.94 o 
  -2  11  17        7.51       14.77      9.37 o 
  -1  11  17       62.99       48.21     11.30 o 
   0  11  17        7.39       20.74     13.72 o 
   1  11  17       68.21       61.36     15.26 o 
   2  11  17        6.23       10.61     11.46 o 
   3  11  17       13.46       15.15     12.22 o 
  -5  12  17        0.15       25.62     11.78 o 
  -4  12  17       10.96       18.07      8.59 o 
  -3  12  17        0.02        1.90      7.59 o 
  -2  12  17       63.93       46.94     11.94 o 
  -1  12  17       24.63       18.57     13.24 o 
   0  12  17        0.36        9.59     12.70 o 
   1  12  17       78.48       73.16     17.25 o 
   2  12  17       11.08        2.31     15.14 o 
  -4  13  17       10.54       13.13     11.02 o 
  -3  13  17        2.76       10.82      8.05 o 
  -2  13  17        0.47        2.94     12.86 o 
  -1  13  17        3.79       22.43     13.81 o 
   0  13  17        4.38       21.41     17.85 o 
   1  13  17       25.58       18.74     16.56 o 
   2  13  17        7.57       21.23     19.29 o 
  -3  14  17       16.53       24.40     15.66 o 
  -2  14  17        4.81       14.13     27.93 o 
  -1  14  17        7.26       14.07     14.45 o 
   0  14  17       19.76       37.56     19.87 o 
   1  14  17        6.13      -12.57     15.36 o 
  -1  15  17       91.94       73.95     17.85 o 
  -7   0  18       15.89       -1.44     20.45 o 
  -6   0  18      128.10       95.31     25.05 o 
  -5   0  18        2.44        2.02      9.10 o 
  -4   0  18       80.09      101.52     21.55 o 
  -3   0  18        0.07        0.80      6.18 o 
  -2   0  18       82.49       63.53     11.06 o 
  -1   0  18      206.53      216.51     11.65 o 
   0   0  18       62.50       54.58      8.06 o 
   1   0  18        5.19        0.12      6.50 o 
   2   0  18       67.45       76.93     13.81 o 
   3   0  18       33.93       50.39     19.87 o 
   4   0  18        1.24       29.37     19.29 o 
   5   0  18       95.09      100.50     26.20 o 
  -7   1  18        2.20        7.46     14.64 o 
  -6   1  18        3.29       48.83     16.27 o 
  -5   1  18       12.43       16.24      9.18 o 
  -4   1  18       75.23       56.59      9.00 o 
  -3   1  18       46.38       28.89      5.67 o 
  -2   1  18        2.01       10.12      4.74 o 
  -1   1  18      118.08      127.80      7.12 o 
   0   1  18        0.08        1.99      4.52 o 
   1   1  18      171.41      192.45     10.31 o 
   2   1  18       16.08       29.21      8.26 o 
   3   1  18       25.41       32.35     13.43 o 
   4   1  18       27.31       43.69     20.45 o 
   5   1  18      140.00      220.16     23.81 o 
  -7   2  18       24.66       34.46     19.59 o 
  -6   2  18      334.24      374.56     18.65 o 
  -5   2  18      110.87       87.60     10.96 o 
  -4   2  18      761.19      683.23     24.63 o 
  -3   2  18      497.21      472.56     12.82 o 
  -2   2  18      465.52      390.76     12.68 o 
  -1   2  18      126.90      144.38      8.24 o 
   0   2  18      140.99      144.34     14.77 o 
   1   2  18       83.77      104.28      8.35 o 
   2   2  18      463.40      448.30     34.46 o 
   3   2  18        8.32       23.59     13.53 o 
   4   2  18      345.82      392.95     28.30 o 
   5   2  18       11.23       44.99     16.66 o 
  -7   3  18      193.27      193.45     20.58 o 
  -6   3  18      104.94      109.05     12.72 o 
  -5   3  18      176.67      207.29     18.65 o 
  -4   3  18      182.20      194.39     14.34 o 
  -3   3  18      492.80      511.89     15.18 o 
  -2   3  18      433.93      469.18     12.12 o 
  -1   3  18     1632.66     1605.08     27.15 o 
   0   3  18      113.19      147.62      8.03 o 
   1   3  18     1883.76     1927.32     34.85 o 
   2   3  18       23.09       63.31      9.07 o 
   3   3  18     1920.18     1709.93     59.14 o 
   4   3  18       12.75       40.98     15.58 o 
  -7   4  18      338.33      289.95     18.96 o 
  -6   4  18      350.87      361.82     21.86 o 
  -5   4  18      840.88      886.77     24.07 o 
  -4   4  18      975.37      909.71     23.53 o 
  -3   4  18      747.80      706.97     17.81 o 
  -2   4  18     2762.10     2722.10     41.76 o 
  -1   4  18     1075.10     1040.63     21.54 o 
   0   4  18     3245.72     3112.19     55.86 o 
   1   4  18      425.88      440.55     13.60 o 
   2   4  18     1364.17     1300.58     29.04 o 
   3   4  18       60.08      110.43     26.64 o 
   4   4  18      812.26      635.88     50.82 o 
  -7   5  18        8.11        7.63     10.65 o 
  -6   5  18      147.88      149.91     18.58 o 
  -5   5  18      220.09      229.41     13.69 o 
  -4   5  18      282.88      301.17     13.25 o 
  -3   5  18      536.49      489.36     14.84 o 
  -2   5  18      233.90      252.82     10.64 o 
  -1   5  18      425.27      461.74     13.21 o 
   0   5  18      179.02      220.17     10.15 o 
   1   5  18      673.24      703.31     17.64 o 
   2   5  18       26.61       56.30      8.68 o 
   3   5  18      351.13      438.99     29.22 o 
   4   5  18      117.19      134.05     35.85 o 
  -6   6  18        0.08        5.55     15.54 o 
  -5   6  18        1.47       11.91      8.17 o 
  -4   6  18       50.96       54.18      8.16 o 
  -3   6  18        2.99       16.57      6.75 o 
  -2   6  18      126.20      120.60      8.86 o 
  -1   6  18      138.41      157.85     10.02 o 
   0   6  18      140.09      184.14      9.74 o 
   1   6  18      146.69      133.20     11.79 o 
   2   6  18      279.99      324.33     26.48 o 
   3   6  18       73.90       26.95     11.73 o 
   4   6  18       62.35       62.06     17.71 o 
  -6   7  18       71.70       55.74     10.88 o 
  -5   7  18      105.70      129.16     11.83 o 
  -4   7  18       20.66        9.05      7.68 o 
  -3   7  18       15.66       31.95      7.27 o 
  -2   7  18       54.76       37.78     10.20 o 
  -1   7  18       59.85       87.96      9.81 o 
   0   7  18       25.19       22.89      6.12 o 
   1   7  18       26.95       27.61      7.15 o 
   2   7  18       96.00      132.13     12.61 o 
   3   7  18        6.52       -1.37     11.15 o 
   4   7  18       65.09       77.61     27.36 o 
  -6   8  18        3.09       19.05      9.44 o 
  -5   8  18      135.12      146.26     14.14 o 
  -4   8  18        1.69        9.09      7.92 o 
  -3   8  18      329.37      332.67     14.76 o 
  -2   8  18        1.41        6.12      8.20 o 
  -1   8  18      251.64      231.17     15.81 o 
   0   8  18       31.13       44.33      8.67 o 
   1   8  18      420.22      373.06     19.20 o 
   2   8  18        0.15       22.02      9.12 o 
   3   8  18      142.06      198.47     17.62 o 
   4   8  18        4.35       33.26     16.70 o 
  -6   9  18        3.63       -3.62     13.84 o 
  -5   9  18       18.40        3.25     12.98 o 
  -4   9  18        4.31        2.01      7.84 o 
  -3   9  18       40.09       36.06      8.86 o 
  -2   9  18        4.27       11.56     10.31 o 
  -1   9  18       31.64       28.14     10.61 o 
   0   9  18      107.60      101.71     16.85 o 
   1   9  18       26.54       30.97     11.03 o 
   2   9  18       88.48      105.27     14.04 o 
   3   9  18        0.05      -18.91     13.01 o 
  -5  10  18       39.09       29.04      9.81 o 
  -4  10  18        2.65       -3.05      7.66 o 
  -3  10  18       70.75       71.08      9.78 o 
  -2  10  18       15.03       18.13      9.42 o 
  -1  10  18       70.38       66.20     11.64 o 
   0  10  18        5.03       15.20     12.62 o 
   1  10  18       15.63       12.55     10.16 o 
   2  10  18        1.18        2.44     10.30 o 
   3  10  18       25.03       14.72     11.96 o 
  -5  11  18      123.01      147.52     15.51 o 
  -4  11  18        0.95        4.39      8.12 o 
  -3  11  18      131.76      113.98     11.01 o 
  -2  11  18       98.25      118.99     13.85 o 
  -1  11  18      138.92       91.00     16.81 o 
   0  11  18       37.01       29.54     25.34 o 
   1  11  18       48.37       40.31     15.07 o 
   2  11  18       20.38       12.16     11.23 o 
  -4  12  18       60.38       70.42     10.64 o 
  -3  12  18        1.41       -5.82      7.63 o 
  -2  12  18       56.80       80.44     12.93 o 
  -1  12  18       15.83       13.97     12.83 o 
   0  12  18       10.47        0.80     12.81 o 
   1  12  18        0.05        5.99     13.94 o 
   2  12  18        0.75        8.76     14.66 o 
  -3  13  18       19.93       37.98      9.80 o 
  -2  13  18       46.92       69.08     17.13 o 
  -1  13  18        4.09        9.43     14.54 o 
   0  13  18        0.22        9.26     14.15 o 
   1  13  18        5.47      -11.57     40.31 o 
  -2  14  18       50.02       41.50     16.12 o 
  -1  14  18       17.28       10.90     14.71 o 
   0  14  18        1.21       -2.49     13.86 o 
  -7   1  19        0.10        9.60     30.24 o 
  -6   1  19       19.83       -6.94     20.45 o 
  -5   1  19        8.48        8.32      8.83 o 
  -4   1  19        4.03        4.69      5.98 o 
  -3   1  19       48.60       32.91      6.33 o 
  -2   1  19       60.89       91.66      6.67 o 
  -1   1  19       14.96       15.77      4.64 o 
   0   1  19      104.73      116.99      7.86 o 
   1   1  19        0.05       -1.82      5.31 o 
   2   1  19      128.06      163.51     18.42 o 
   3   1  19        0.25        6.74     11.40 o 
   4   1  19       83.89       65.53     16.37 o 
  -7   2  19        4.56       14.06     13.46 o 
  -6   2  19        0.59       -2.02     23.69 o 
  -5   2  19        2.44        5.43     13.04 o 
  -4   2  19        0.43       12.23      6.89 o 
  -3   2  19       20.26       18.69      7.14 o 
  -2   2  19       60.79       42.69      5.59 o 
  -1   2  19       99.80       87.35     10.37 o 
   0   2  19      156.86      169.55     12.26 o 
   1   2  19       37.86       30.23      6.18 o 
   2   2  19       52.89       63.09     14.14 o 
   3   2  19        7.23       17.42     13.97 o 
   4   2  19        0.83        2.82     13.33 o 
  -7   3  19       29.50       23.77     14.19 o 
  -6   3  19      179.11      163.13     14.42 o 
  -5   3  19       34.93       31.89     11.51 o 
  -4   3  19      136.92      100.60     11.85 o 
  -3   3  19        0.02        3.07      5.56 o 
  -2   3  19        0.42       -1.79      5.26 o 
  -1   3  19        4.26       14.15      4.82 o 
   0   3  19      157.65      194.61     11.08 o 
   1   3  19       12.57       22.87      6.03 o 
   2   3  19      170.97      203.77     13.51 o 
   3   3  19       70.90      106.28     18.86 o 
   4   3  19      127.01      170.62     22.19 o 
  -6   4  19       31.46       52.99     15.88 o 
  -5   4  19       48.62       43.92      8.94 o 
  -4   4  19       89.75       49.77      8.37 o 
  -3   4  19       28.74       38.37      7.61 o 
  -2   4  19      223.49      174.82     13.41 o 
  -1   4  19       10.52       12.88      5.49 o 
   0   4  19      280.15      286.77     12.47 o 
   1   4  19        0.58        3.89      5.67 o 
   2   4  19      376.60      363.75     16.01 o 
   3   4  19        0.39       17.83     14.83 o 
   4   4  19      417.70      446.76     31.36 o 
  -6   5  19      104.23      142.53     19.04 o 
  -5   5  19       64.94       64.73      9.65 o 
  -4   5  19      252.52      281.36     13.11 o 
  -3   5  19      180.39      194.19     10.72 o 
  -2   5  19      438.55      412.48     14.53 o 
  -1   5  19      336.86      362.01     11.79 o 
   0   5  19       63.11       73.05      7.20 o 
   1   5  19      277.51      267.83     12.66 o 
   2   5  19       57.70       96.77     12.67 o 
   3   5  19       70.39       46.90     16.08 o 
   4   5  19      184.95      167.11     22.09 o 
  -6   6  19       65.92       50.28     10.47 o 
  -5   6  19       11.34       -0.49      8.13 o 
  -4   6  19       73.58       87.07      9.19 o 
  -3   6  19       55.22       34.11      7.48 o 
  -2   6  19        2.82       -2.14      5.85 o 
  -1   6  19      279.24      282.63     12.69 o 
   0   6  19       25.54       14.49      6.40 o 
   1   6  19      378.52      387.84     14.59 o 
   2   6  19      135.32      108.80     13.73 o 
   3   6  19      240.27      271.26     24.74 o 
   4   6  19       41.71       46.04     16.80 o 
  -6   7  19        4.63        5.36      9.44 o 
  -5   7  19       38.06       27.81      9.10 o 
  -4   7  19        1.68        0.40      7.36 o 
  -3   7  19       53.09       52.34      8.95 o 
  -2   7  19       73.43       63.24      7.94 o 
  -1   7  19       55.33       54.80     10.50 o 
   0   7  19        3.98       -0.21      6.92 o 
   1   7  19       24.56       10.32      7.59 o 
   2   7  19        6.47        6.53     10.22 o 
   3   7  19        6.34        6.15     10.78 o 
  -6   8  19       12.52        4.35     10.28 o 
  -5   8  19        4.50       -4.67      8.24 o 
  -4   8  19      102.93      113.40     14.72 o 
  -3   8  19       16.06       15.42      7.96 o 
  -2   8  19      141.09      158.24     16.52 o 
  -1   8  19       45.70       36.69     10.28 o 
   0   8  19      278.13      332.01     15.71 o 
   1   8  19       18.35       18.44      9.98 o 
   2   8  19      330.14      361.72     21.44 o 
   3   8  19        4.03       14.28     11.48 o 
  -5   9  19       12.71       17.32     11.51 o 
  -4   9  19       57.76       65.97     10.25 o 
  -3   9  19      166.64      166.89     13.81 o 
  -2   9  19       32.55       59.72     10.53 o 
  -1   9  19      215.71      186.95     15.54 o 
   0   9  19       45.11       62.00     16.27 o 
   1   9  19       52.57       32.75     11.14 o 
   2   9  19       21.83       26.48     11.82 o 
   3   9  19       25.64       31.47     12.83 o 
  -5  10  19        6.79       -9.65     10.15 o 
  -4  10  19        0.54        3.86      9.09 o 
  -3  10  19        0.25       -0.74      7.76 o 
  -2  10  19        4.54        0.84     13.84 o 
  -1  10  19        2.46       -1.78      9.09 o 
   0  10  19       88.40      106.43     17.41 o 
   1  10  19        2.78        2.66     15.26 o 
   2  10  19      204.19      245.93     39.50 o 
  -4  11  19       25.40       13.30      8.85 o 
  -3  11  19        0.91        1.52      7.94 o 
  -2  11  19       28.19       36.29     11.54 o 
  -1  11  19        0.20      -12.74     11.34 o 
   0  11  19       29.02       15.50     18.29 o 
   1  11  19       57.93       55.22     17.20 o 
   2  11  19        7.75       21.05     11.86 o 
  -4  12  19       14.02       17.03      9.03 o 
  -3  12  19        1.96        6.91      8.58 o 
  -2  12  19       13.07       12.95     10.89 o 
  -1  12  19        0.02      -12.38     16.70 o 
   0  12  19       21.49       36.57     16.09 o 
   1  12  19       35.43       61.51     17.39 o 
  -3  13  19        5.85       11.96      9.34 o 
  -2  13  19      160.09      198.03     39.88 o 
  -1  13  19        0.09       19.73     15.29 o 
   0  13  19       90.69      111.02     19.72 o 
  -6   0  20      463.72      484.92     43.19 o 
  -5   0  20      375.90      298.90     34.84 o 
  -4   0  20      472.33      414.64     22.69 o 
  -3   0  20      445.42      398.39     17.45 o 
  -2   0  20      434.95      415.16     31.82 o 
  -1   0  20       27.37       36.23      7.60 o 
   0   0  20       11.52        5.80      6.43 o 
   1   0  20        9.16       28.48     11.38 o 
   2   0  20       32.77        0.29     16.13 o 
   3   0  20        8.97        1.44     16.70 o 
   4   0  20       56.50       47.80     23.32 o 
  -6   1  20        2.32       39.57     15.94 o 
  -5   1  20       21.20        6.04      9.29 o 
  -4   1  20        7.17       28.77      7.90 o 
  -3   1  20      163.00      114.98     10.19 o 
  -2   1  20       59.98       63.49      6.32 o 
  -1   1  20        1.82       12.13      5.43 o 
   0   1  20      120.07      133.79      7.31 o 
   1   1  20        6.12        9.61      6.57 o 
   2   1  20        0.00       15.07     11.99 o 
   3   1  20        3.09       24.95     13.81 o 
   4   1  20       10.11       29.67     14.80 o 
  -6   2  20      141.54      117.43     19.75 o 
  -5   2  20       23.36       23.66      9.78 o 
  -4   2  20      645.95      563.74     23.73 o 
  -3   2  20        1.09       11.76      6.14 o 
  -2   2  20      780.47      692.47     15.70 o 
  -1   2  20        0.20        3.89      3.83 o 
   0   2  20      935.62      862.09     20.04 o 
   1   2  20        6.77       13.20      5.95 o 
   2   2  20      196.44      198.40     20.44 o 
   3   2  20        2.21        4.75     12.83 o 
   4   2  20        4.55       12.47     14.15 o 
  -6   3  20       95.85       83.09     12.33 o 
  -5   3  20       37.76       34.21     14.58 o 
  -4   3  20       25.58       26.96      8.36 o 
  -3   3  20      116.18       86.29     14.07 o 
  -2   3  20        0.30       22.00      6.26 o 
  -1   3  20      773.21      730.04     16.27 o 
   0   3  20       13.85       34.28      6.31 o 
   1   3  20      242.25      257.12     17.42 o 
   2   3  20        5.54       21.77      9.93 o 
   3   3  20        2.76        8.31     13.13 o 
   4   3  20       18.67       48.99     17.77 o 
  -6   4  20       36.73       50.29     14.31 o 
  -5   4  20      102.79       85.52     10.27 o 
  -4   4  20        8.91        2.76      6.56 o 
  -3   4  20      226.11      194.76     17.06 o 
  -2   4  20      250.62      228.91     10.66 o 
  -1   4  20      253.88      264.92     10.13 o 
   0   4  20      459.90      370.02     19.27 o 
   1   4  20      175.52      196.55     11.50 o 
   2   4  20      472.75      482.99     21.66 o 
   3   4  20      251.48      253.41     27.93 o 
   4   4  20      232.24      336.11     28.47 o 
  -6   5  20        3.20       15.23     10.54 o 
  -5   5  20       59.90       71.01     11.50 o 
  -4   5  20       26.94       26.81      9.44 o 
  -3   5  20      238.34      253.29     13.21 o 
  -2   5  20       39.70       43.93      8.19 o 
  -1   5  20       39.85       19.56      6.77 o 
   0   5  20        7.86       16.42      6.39 o 
   1   5  20      162.33      183.54     11.36 o 
   2   5  20       11.09       34.75     11.19 o 
   3   5  20      228.71      243.61     24.54 o 
  -6   6  20      137.25      135.78     12.98 o 
  -5   6  20        3.78       -5.42      8.06 o 
  -4   6  20      107.80      122.46     11.33 o 
  -3   6  20       16.40       54.96     15.92 o 
  -2   6  20      308.08      318.93     15.76 o 
  -1   6  20       18.63       35.36      8.56 o 
   0   6  20      215.65      231.37     14.00 o 
   1   6  20        3.58       14.74      7.03 o 
   2   6  20      109.86       79.38     12.94 o 
   3   6  20       48.84       48.63     38.73 o 
  -6   7  20        8.32       33.22     10.22 o 
  -5   7  20      126.31       95.71     11.79 o 
  -4   7  20        6.46       20.65      8.65 o 
  -3   7  20       81.93       92.84     10.38 o 
  -2   7  20        0.21       11.20      9.93 o 
  -1   7  20      238.98      242.41     16.63 o 
   0   7  20        0.06        3.90      7.91 o 
   1   7  20      138.94      101.67     11.15 o 
   2   7  20       36.85       55.31     12.80 o 
   3   7  20       25.46       42.48     19.15 o 
  -5   8  20        4.52       15.78      9.29 o 
  -4   8  20       14.56       10.52      8.38 o 
  -3   8  20       12.84       18.99      8.22 o 
  -2   8  20        0.27        2.26      7.40 o 
  -1   8  20        5.88       20.46     10.00 o 
   0   8  20       14.23       27.38     10.46 o 
   1   8  20       23.48       22.20     10.62 o 
   2   8  20        2.30       12.13     10.96 o 
   3   8  20       12.29        2.05     11.03 o 
  -5   9  20       26.68       33.66     10.26 o 
  -4   9  20        2.06        4.99      8.60 o 
  -3   9  20      126.98      108.83     11.15 o 
  -2   9  20        1.14       -0.64      7.87 o 
  -1   9  20       27.15       21.64     10.66 o 
   0   9  20        0.23       -8.49     11.29 o 
   1   9  20        3.82       13.82     12.22 o 
   2   9  20       49.88       28.35     12.80 o 
  -4  10  20       60.06       49.24     10.14 o 
  -3  10  20        0.00        4.77      8.17 o 
  -2  10  20       44.86       31.70     13.03 o 
  -1  10  20       15.32       20.20     10.68 o 
   0  10  20       83.83       61.46     16.41 o 
   1  10  20        7.47        4.15     13.92 o 
   2  10  20       59.06       50.20     17.67 o 
  -4  11  20       23.78       23.44      9.55 o 
  -3  11  20        0.53       -9.05      7.94 o 
  -2  11  20       45.04       30.58     11.92 o 
  -1  11  20        0.11       14.03     15.55 o 
   0  11  20       33.23       44.59     15.27 o 
   1  11  20        2.31      -17.36     13.33 o 
  -3  12  20       64.33       60.09     11.21 o 
  -2  12  20        4.46       16.88     14.22 o 
  -1  12  20       17.41       42.15     15.70 o 
   0  12  20       23.74       16.35     14.64 o 
  -6   1  21        5.50       37.47     22.03 o 
  -5   1  21        0.00      -20.14     11.49 o 
  -4   1  21        0.60       16.25      9.39 o 
  -3   1  21       26.57        3.30      5.92 o 
  -2   1  21       81.26       46.75      6.02 o 
  -1   1  21      107.00      112.88      7.11 o 
   0   1  21      206.93      190.86      9.60 o 
   1   1  21       34.29       44.03     10.47 o 
   2   1  21       92.50       83.50     16.29 o 
   3   1  21       11.05       10.87     13.25 o 
  -6   2  21       11.29       18.84     14.83 o 
  -5   2  21       12.60       20.18     10.33 o 
  -4   2  21       45.28       37.50      8.34 o 
  -3   2  21       70.05       78.12      7.73 o 
  -2   2  21       49.93       57.92      6.34 o 
  -1   2  21      387.76      343.48     11.31 o 
   0   2  21        7.50        9.51      5.60 o 
   1   2  21      639.36      538.81     19.73 o 
   2   2  21       31.45       19.82     10.49 o 
   3   2  21      370.32      414.91     47.08 o 
  -6   3  21       48.88       46.90     16.29 o 
  -5   3  21       81.92       81.48     12.65 o 
  -4   3  21       72.56       79.74     10.25 o 
  -3   3  21      217.29      223.52     12.38 o 
  -2   3  21      112.45      135.72      9.78 o 
  -1   3  21      109.96      113.95      7.68 o 
   0   3  21       45.21       91.31      8.91 o 
   1   3  21       14.44       22.70      7.42 o 
   2   3  21       38.37       22.77     10.53 o 
   3   3  21       16.61       55.45     16.38 o 
  -6   4  21        9.73       20.30     10.00 o 
  -5   4  21        1.88       10.51     10.68 o 
  -4   4  21       15.25       28.43      7.98 o 
  -3   4  21        0.47       19.48      7.37 o 
  -2   4  21       51.12       44.76      7.28 o 
  -1   4  21       23.27       31.31      6.70 o 
   0   4  21       51.29       51.39      7.69 o 
   1   4  21      207.88      195.92     11.98 o 
   2   4  21      113.21      125.76     18.78 o 
   3   4  21      314.76      320.77     37.29 o 
  -6   5  21      111.69      124.47     26.83 o 
  -5   5  21      133.64      117.03     17.46 o 
  -4   5  21      284.01      253.42     18.14 o 
  -3   5  21       91.02      122.48     11.74 o 
  -2   5  21      428.45      376.06     16.79 o 
  -1   5  21       52.70       75.64      9.88 o 
   0   5  21      287.82      288.18     15.27 o 
   1   5  21      114.89      110.33      9.78 o 
   2   5  21       97.53      122.04     19.00 o 
   3   5  21       37.51       47.90     16.90 o 
  -5   6  21       18.30       21.03      9.20 o 
  -4   6  21        0.06       -4.37      7.79 o 
  -3   6  21        0.62        6.12      8.14 o 
  -2   6  21       37.10       37.01      8.94 o 
  -1   6  21       63.31       92.58     12.30 o 
   0   6  21       65.46       71.24      9.99 o 
   1   6  21       10.77       12.19      7.31 o 
   2   6  21       64.47       96.27     14.18 o 
   3   6  21        5.09       33.98     16.49 o 
  -5   7  21        0.43       -1.18      8.61 o 
  -4   7  21       10.38        0.46      8.17 o 
  -3   7  21        0.44       -2.97      7.70 o 
  -2   7  21        2.42       14.81      8.52 o 
  -1   7  21        1.51        9.31      9.97 o 
   0   7  21        1.82        7.84      7.85 o 
   1   7  21       86.66       79.74     15.48 o 
   2   7  21        1.48       25.11     11.63 o 
  -5   8  21       14.25       16.57      9.37 o 
  -4   8  21        0.06       18.70      8.67 o 
  -3   8  21       10.68        5.21      8.17 o 
  -2   8  21        8.05        9.35      8.37 o 
  -1   8  21        2.01       -0.99      9.41 o 
   0   8  21       81.40       73.10     12.60 o 
   1   8  21       44.37       53.89     12.62 o 
   2   8  21       58.16       53.02     13.32 o 
  -4   9  21      164.03      198.78     13.99 o 
  -3   9  21       34.00       42.27      9.64 o 
  -2   9  21      140.35      142.86     14.88 o 
  -1   9  21       65.77       88.28     13.17 o 
   0   9  21       32.42       12.68     29.37 o 
   1   9  21        5.21        9.02     11.38 o 
   2   9  21        0.89        3.18     11.58 o 
  -4  10  21       29.25       18.16      9.22 o 
  -3  10  21       11.84        7.94      9.84 o 
  -2  10  21        9.33        9.07      8.98 o 
  -1  10  21       99.41      162.69     20.04 o 
   0  10  21       50.21       56.30     16.39 o 
   1  10  21       92.82       69.46     17.71 o 
  -3  11  21      203.41      200.90     15.27 o 
  -2  11  21        7.91       13.15      9.51 o 
  -1  11  21      187.93      235.04     23.35 o 
   0  11  21       19.10       -5.08     16.27 o 
  -2  12  21       10.54       27.81     15.36 o 
  -1  12  21       93.49      115.14     19.64 o 
  -6   0  22       37.33       44.92     24.48 o 
  -5   0  22      322.34      218.27     32.54 o 
  -4   0  22       92.19       56.85     13.69 o 
  -3   0  22      125.64      117.14     15.74 o 
  -2   0  22       42.60       40.71      7.85 o 
  -1   0  22      207.05      184.87     12.29 o 
   0   0  22       19.50       10.37      8.39 o 
   1   0  22       16.37        6.62     11.81 o 
   2   0  22       29.58       -9.79     17.28 o 
   3   0  22       13.70      -16.99     18.72 o 
  -6   1  22       41.52       61.51     18.01 o 
  -5   1  22        9.87       13.59     15.55 o 
  -4   1  22        7.25        7.48      9.48 o 
  -3   1  22       47.95       36.64      7.18 o 
  -2   1  22       66.36       41.95      6.20 o 
  -1   1  22      138.23      143.12     10.24 o 
   0   1  22       85.45       73.31      7.87 o 
   1   1  22       73.22       66.08     11.84 o 
   2   1  22       38.60       31.98     14.92 o 
   3   1  22       57.28       51.43     35.85 o 
  -6   2  22       75.74       66.26     18.01 o 
  -5   2  22       10.49       20.25     10.80 o 
  -4   2  22       59.98       43.85     11.47 o 
  -3   2  22       85.11       85.20     10.72 o 
  -2   2  22      156.93      148.09      9.66 o 
  -1   2  22        3.76        1.43      5.40 o 
   0   2  22      332.17      347.18     12.86 o 
   1   2  22       30.32       33.58     10.54 o 
   2   2  22       93.78      114.42     17.54 o 
   3   2  22        5.79       -4.30     12.46 o 
  -6   3  22       21.79       28.87     17.13 o 
  -5   3  22       89.65       81.78     13.35 o 
  -4   3  22       12.31       29.60      8.27 o 
  -3   3  22      149.09      138.92     10.87 o 
  -2   3  22        6.64       11.72      6.15 o 
  -1   3  22      163.72      105.57      8.44 o 
   0   3  22       27.53       30.14      7.35 o 
   1   3  22       77.49       81.08     12.57 o 
   2   3  22        0.15        6.62     10.23 o 
   3   3  22       67.80       69.22     30.67 o 
  -5   4  22       15.46        8.59     10.46 o 
  -4   4  22       18.88       22.32      9.81 o 
  -3   4  22       91.93       84.04     11.02 o 
  -2   4  22       52.22       51.74      9.64 o 
  -1   4  22       37.72       37.56      7.90 o 
   0   4  22       37.87       34.59      7.44 o 
   1   4  22       28.09       25.09      8.81 o 
   2   4  22      169.10      169.35     21.13 o 
   3   4  22       55.77       76.88     33.98 o 
  -5   5  22        1.79       13.92      9.22 o 
  -4   5  22      110.25      104.94     11.96 o 
  -3   5  22       11.63        5.96      8.21 o 
  -2   5  22       12.46       19.31      8.85 o 
  -1   5  22       19.25       15.52      7.25 o 
   0   5  22        3.49        7.07      8.03 o 
   1   5  22       17.35       32.84      9.08 o 
   2   5  22       27.63       23.47     14.86 o 
  -5   6  22       97.91      122.35     12.28 o 
  -4   6  22       58.92       72.52     13.86 o 
  -3   6  22      110.37       84.03     10.84 o 
  -2   6  22       29.43        9.95      8.76 o 
  -1   6  22      249.13      216.39     16.50 o 
   0   6  22        9.44        9.73      8.20 o 
   1   6  22      160.96      186.50     16.39 o 
   2   6  22        0.01       -1.89     13.45 o 
  -5   7  22        4.23       24.90      9.95 o 
  -4   7  22       24.47        9.92      9.41 o 
  -3   7  22        5.87       15.23      9.18 o 
  -2   7  22       68.57       61.00     10.32 o 
  -1   7  22       16.68       22.37     16.31 o 
   0   7  22       10.64       17.39      8.78 o 
   1   7  22        0.21       -2.16     10.83 o 
   2   7  22        4.24       42.65     12.70 o 
  -4   8  22        1.33        9.58      8.82 o 
  -3   8  22       21.34       22.28      8.99 o 
  -2   8  22        5.40        1.73     10.60 o 
  -1   8  22        7.43       15.50     10.63 o 
   0   8  22       40.55       46.72     14.76 o 
   1   8  22        3.51       17.54     10.97 o 
  -4   9  22        0.72       17.14      9.38 o 
  -3   9  22       18.60       15.11      9.15 o 
  -2   9  22        0.27       25.36     10.02 o 
  -1   9  22       39.18       45.81     12.49 o 
   0   9  22        4.52        4.53     13.04 o 
   1   9  22       16.65       28.23     15.70 o 
  -3  10  22       49.41       50.44     11.24 o 
  -2  10  22      229.84      261.58     16.54 o 
  -1  10  22       41.39       48.29     16.02 o 
   0  10  22      109.02      123.41     19.81 o 
  -2  11  22        1.67        6.56      9.34 o 
  -1  11  22       28.69       36.58     25.92 o 
  -5   1  23        5.06       21.60     14.25 o 
  -4   1  23        1.73       -5.46      9.77 o 
  -3   1  23        1.92      -14.15      7.08 o 
  -2   1  23        0.59        8.46      5.94 o 
  -1   1  23        0.09       -0.68      5.08 o 
   0   1  23        0.41       -9.98      7.51 o 
   1   1  23        2.80        5.80     10.24 o 
   2   1  23        0.82        0.20     10.02 o 
  -5   2  23        2.69        7.70     14.03 o 
  -4   2  23        6.40       11.79     10.34 o 
  -3   2  23       17.59       10.40      8.58 o 
  -2   2  23       23.71       29.35      7.40 o 
  -1   2  23        1.14        2.05      6.41 o 
   0   2  23        0.43       -5.92      6.67 o 
   1   2  23        7.79       14.56     10.07 o 
   2   2  23        0.60        1.71     10.02 o 
  -5   3  23        0.68        7.34     10.44 o 
  -4   3  23        1.84       10.10      8.91 o 
  -3   3  23        9.91       11.21     10.64 o 
  -2   3  23        0.50        4.89      7.00 o 
  -1   3  23       40.20       42.24      8.30 o 
   0   3  23        0.59       14.25      7.18 o 
   1   3  23       14.65       10.58     10.35 o 
   2   3  23        3.60       13.27     11.34 o 
  -5   4  23        7.39       -2.30      9.52 o 
  -4   4  23        1.46       -0.53     14.05 o 
  -3   4  23       26.28       39.42     10.18 o 
  -2   4  23        0.05      -11.10      7.82 o 
  -1   4  23       88.39       97.62      9.90 o 
   0   4  23        8.75        4.71     16.46 o 
   1   4  23       46.38       50.11     16.29 o 
   2   4  23       15.73       20.03     17.57 o 
  -5   5  23        0.13       14.17     10.10 o 
  -4   5  23       20.59       19.61      9.85 o 
  -3   5  23        7.14        4.23      8.75 o 
  -2   5  23        2.31        3.15      8.34 o 
  -1   5  23       36.55       31.39      9.37 o 
   0   5  23       10.34        6.59      8.43 o 
   1   5  23       50.06       80.29     11.15 o 
   2   5  23        3.97       -1.46     13.22 o 
  -5   6  23        2.96        9.71      9.49 o 
  -4   6  23       52.91       51.88     10.97 o 
  -3   6  23        0.13       28.03      9.67 o 
  -2   6  23       51.68       51.05     11.20 o 
  -1   6  23        2.99       27.64      9.81 o 
   0   6  23       60.56       63.71     10.40 o 
   1   6  23       12.33       20.98     11.04 o 
  -4   7  23        7.37       21.35      9.46 o 
  -3   7  23        9.71       20.39      9.53 o 
  -2   7  23        0.29       10.76      8.93 o 
  -1   7  23        4.19       -1.30     10.32 o 
   0   7  23        0.22       21.99     11.08 o 
   1   7  23        8.62        5.08     10.53 o 
  -4   8  23        0.67       16.06      9.33 o 
  -3   8  23      228.61      220.58     30.13 o 
  -2   8  23        1.23      -10.77      8.31 o 
  -1   8  23      119.53      152.55     15.81 o 
   0   8  23       27.19       38.75     15.44 o 
   1   8  23       84.12      101.82     20.54 o 
  -3   9  23      116.97      128.10     13.30 o 
  -2   9  23       34.01       73.08     12.05 o 
  -1   9  23      201.79      244.42     18.73 o 
   0   9  23       62.12       84.78     18.04 o 
  -2  10  23       67.25       86.43     12.40 o 
  -5   0  24       21.86       18.72     21.60 o 
  -4   0  24       12.23       24.19     20.73 o 
  -3   0  24       60.17       52.80     14.53 o 
  -2   0  24       77.94       66.99     14.62 o 
  -1   0  24       19.82       18.18     17.52 o 
   0   0  24        0.82       15.80     12.72 o 
   1   0  24        0.82       10.46     12.37 o 
   2   0  24        0.36       31.96     20.16 o 
  -5   1  24        0.56      -13.62     13.24 o 
  -4   1  24       74.71       71.16     12.82 o 
  -3   1  24       39.75       56.47     10.82 o 
  -2   1  24       62.47       57.99      8.61 o 
  -1   1  24       15.15       18.04      7.77 o 
   0   1  24        0.65       14.61      8.98 o 
   1   1  24        2.84        5.94      8.86 o 
   2   1  24        1.31       16.26     11.03 o 
  -5   2  24       17.72       10.89     15.16 o 
  -4   2  24        3.38       16.93      9.75 o 
  -3   2  24        0.32        0.63      8.69 o 
  -2   2  24        0.08        0.52      6.78 o 
  -1   2  24        2.74        9.58      7.34 o 
   0   2  24        6.03       15.95      8.67 o 
   1   2  24        3.56        3.45     10.44 o 
   2   2  24        3.05       -0.04     10.70 o 
  -5   3  24       35.97       30.98     11.86 o 
  -4   3  24        1.68        5.74      9.25 o 
  -3   3  24        5.44       -0.03      9.27 o 
  -2   3  24        1.59        6.82      8.70 o 
  -1   3  24       70.24       60.53      8.95 o 
   0   3  24        2.55        4.70      7.61 o 
   1   3  24       30.56       37.79     12.15 o 
  -4   4  24       31.56       48.91     10.95 o 
  -3   4  24      100.37      106.09     12.40 o 
  -2   4  24       50.61       61.87     10.82 o 
  -1   4  24       90.84      107.59     10.69 o 
   0   4  24       18.58       26.04      9.02 o 
   1   4  24       13.06       20.47     11.11 o 
  -4   5  24        2.54       13.59     15.59 o 
  -3   5  24       56.10       73.84     11.31 o 
  -2   5  24       29.51       32.94     11.22 o 
  -1   5  24        2.77       -1.10      8.43 o 
   0   5  24       59.41       69.01     10.80 o 
   1   5  24        1.30       11.07     10.60 o 
  -4   6  24       95.99       90.90     15.84 o 
  -3   6  24       43.81       54.80     11.10 o 
  -2   6  24       53.69       45.20     10.60 o 
  -1   6  24        1.39        4.88      8.79 o 
   0   6  24        0.02        5.11      9.76 o 
   1   6  24       10.08       16.30     11.27 o 
  -3   7  24       11.00       18.38     10.10 o 
  -2   7  24       63.88       46.91     11.01 o 
  -1   7  24        1.08       11.98      9.49 o 
   0   7  24       47.99       38.26     15.00 o 
  -3   8  24        6.63       22.78     10.48 o 
  -2   8  24      112.93      128.00     20.45 o 
  -1   8  24        2.82        0.55     10.98 o 
  -4   1  25        1.78       -8.53     12.99 o 
  -3   1  25       92.46      128.83     21.48 o 
  -2   1  25        6.48       12.35      7.36 o 
  -1   1  25       31.07       14.36      8.30 o 
   0   1  25        0.92       18.97      9.60 o 
   1   1  25        6.18        8.10      9.08 o 
  -4   2  25       44.23       69.38     17.58 o 
  -3   2  25      124.33      125.63     13.33 o 
  -2   2  25       42.85       37.36      8.36 o 
  -1   2  25      150.51      135.32     11.58 o 
   0   2  25       27.63       30.86     19.66 o 
   1   2  25      123.65      119.08     13.59 o 
  -4   3  25       20.83       29.38     10.61 o 
  -3   3  25        0.83       12.96     10.10 o 
  -2   3  25        2.01      -10.30      8.59 o 
  -1   3  25        0.13       14.88      8.05 o 
   0   3  25        0.08       -5.39      8.70 o 
   1   3  25       26.42       14.48     11.28 o 
  -4   4  25       21.78       28.18     10.66 o 
  -3   4  25       95.97       94.76     13.42 o 
  -2   4  25       11.04       12.42      9.38 o 
  -1   4  25      103.48       98.36     12.23 o 
   0   4  25        2.38        4.17      7.82 o 
  -3   5  25       97.15       94.83     13.97 o 
  -2   5  25        2.63      -16.45      8.33 o 
  -1   5  25      146.06      130.99     14.17 o 
   0   5  25        1.35       16.62      9.36 o 
  -3   6  25        1.94       -0.13      9.76 o 
  -2   6  25        0.63        1.35     12.08 o 
  -1   6  25       12.80       22.52      9.93 o 
   0   6  25        0.51        5.17     10.84 o 
  -2   7  25       35.32       44.17     11.42 o 
  -1   7  25        1.12       -0.88      9.50 o 
  -3   0  26      230.92      248.17     63.50 o 
  -2   0  26       70.31      106.06     14.65 o 
  -1   0  26       72.48       59.02     16.08 o 
   0   0  26      109.00      168.56     20.83 o 
  -3   1  26       43.06       62.62     10.68 o 
  -2   1  26        0.00        5.71      7.64 o 
  -1   1  26       63.37       74.84     11.70 o 
   0   1  26        5.39       11.06      9.81 o 
  -3   2  26        0.07       -1.76      9.60 o 
  -2   2  26       10.29        9.15      9.59 o 
  -1   2  26        0.34        8.33      8.30 o 
   0   2  26       54.49       61.93     11.68 o 
  -3   3  26       24.49       24.81     10.31 o 
  -2   3  26       29.59       34.17     10.42 o 
  -1   3  26       89.31      103.66     11.09 o 
   0   3  26       29.84       44.60     10.83 o 
  -3   4  26        0.01        4.87     13.80 o 
  -2   4  26       58.34       97.01     12.68 o 
  -1   4  26        2.86        0.42      9.32 o 
                                                 
